# Supplementary material for: Comprehensive Genomic Analysis of Puerarin in Inhibiting Bladder Urothelial Carcinoma Cell Proliferation and Migration
Source: Recent Pat Anticancer Drug Discov. 2023 Sep 28;19(4):516–29. doi: 10.2174/1574892819666230908110107 (PMC11348475; doi:10.2174/1574892819666230908110107)
Supplement: Supplementary file 1 [file PRA-19-516_SD1.zip]

Archive with 8 entries (8 files):
- PRA-19-516_SD1/PRA-19-516_SD1.pdf
- PRA-19-516_SD1/Supplementary Table 1.xlsx
- PRA-19-516_SD1/Supplementary Table 2.xlsx
- PRA-19-516_SD1/Supplementary Table 3.xlsx
- PRA-19-516_SD1/Supplementary Table 4.xlsx
- PRA-19-516_SD1/Supplementary Table 5.xlsx
- PRA-19-516_SD1/Supplementary Table 6.xlsx
- PRA-19-516_SD1/Supplementary Table 7.xlsx
