# Supplementary material for: Comprehensive Genomic Analysis of Puerarin in Inhibiting Bladder Urothelial Carcinoma Cell Proliferation and Migration
Source: Recent Pat Anticancer Drug Discov. 2023 Sep 28;19(4):516–29. doi: 10.2174/1574892819666230908110107 (PMC11348475; doi:10.2174/1574892819666230908110107)
Supplement: Supplementary file 1 [file PRA-19-516_SD1.zip › PRA-19-516_SD1/Supplementary Table 1.xlsx]

## Sheet: Sheet1
AAMDC	up
ABCB1	up
ABCB8	up
ABHD5	up
ABL2	up
ACADS	up
ACCSL	up
ACOX2	up
ACOXL	up
ACSM5	up
ACTA2-AS1	up
ACTL6B	up
ADAM32	up
ADAM5	up
ADAMTS20	up
ADCK1	up
AGPAT9	up
AHI1	up
AHR	up
AKAP8L	up
AKIRIN2	up
AKR1C1	up
AKR1C3	up
ALS2CR11	up
AMICA1	up
AMOTL2	up
ANGPTL3	up
ANGPTL4	up
ANKHD1	up
ANKRD1	up
ANKRD30B	up
ANTXR2	up
AOC3	up
AP1S2	up
AP1S3	up
APOBEC4	up
ARG1	up
ARHGEF4	up
ARL4D	up
ARMCX6	up
ASB14	up
ASPDH	up
ASPH	up
ASTN1	up
ATF3	up
ATP10D	up
ATP11C	up
ATP13A5	up
ATP1A2	up
ATRX	up
AZGP1P1	up
BACE1	up
BAG3	up
BAMBI	up
BCL6	up
BEND7	up
BEX5	up
BIRC3	up
BMP8B	up
BNIPL	up
BRDT	up
C10orf76	up
C11orf96	up
C16orf87	up
C1QL3	up
C1QTNF5	up
C2orf44	up
C2orf76	up
C3orf52	up
C6orf10	up
C6orf164	up
C6orf89	up
C8orf34	up
C9orf117	up
C9orf172	up
CACNG5	up
CASR	up
CBWD5	up
CCDC144A	up
CCDC148	up
CCDC152	up
CCDC178	up
CCDC64	up
CCL20	up
CCL3	up
CCNL1	up
CCRN4L	up
CD200	up
CDIPT-AS1	up
CDK1	up
CDKN2C	up
CDV3	up
CEACAM3	up
CEMIP	up
CER1	up
CERKL	up
CERS6	up
CFAP53	up
CHAT	up
CHIT1	up
CHORDC1	up
CLCA3P	up
CLEC1B	up
CLU	up
CLVS2	up
CMAHP	up
CNGA3	up
COBL	up
CORO1C	up
COX6B2	up
CPE	up
CPEB3	up
CRISP1	up
CROCC	up
CSGALNACT2	up
CSNK1G1	up
CTGF	up
CTRB1	up
CTU1	up
CXCL10	up
CXCL12	up
CXorf57	up
CYP2C8	up
CYR61	up
DACT1	up
DACT3	up
DAZ2	up
DBNL	up
DCTN5	up
DHRS2	up
DKFZP434L187	up
DLEU1	up
DLGAP1	up
DMD	up
DMRTB1	up
DMTF1	up
DNAJA1	up
DNAJA4	up
DNAJB1	up
DNAJB2	up
DNAJB4	up
DNTT	up
DOCK2	up
DSEL	up
DSPP	up
DUSP14	up
DYDC1	up
DYNLT3	up
EFCAB13	up
EFEMP1	up
EGR1	up
EID3	up
EIF4EBP2	up
EIF4G3	up
ENDOV	up
EPO	up
ETNK1	up
EWSAT1	up
FAM126B	up
FAM171B	up
FAM19A1	up
FAM209A	up
FAM209B	up
FAM46C	up
FAM64A	up
FAM65B	up
FAM99A	up
FAR2P1	up
FBXO32	up
FCAR	up
FEZF1	up
FGF8	up
FGFBP2	up
FIG4	up
FLG	up
FLJ16779	up
FLJ42627	up
FLVCR1	up
FMN2	up
FNIP2	up
FOXN4	up
FRMD5	up
FUBP1	up
GABARAPL1	up
GABPB1	up
GAD1	up
GADD45A	up
GADD45B	up
GAGE7	up
GALC	up
GAS2L3	up
GBP6	up
GCC2	up
GCNT3	up
GDAP1L1	up
GEM	up
GFAP	up
GFOD1	up
GLS	up
GOLGA2P7	up
GPATCH11	up
GPRC5A	up
GRIP2	up
GSG1	up
GUCA1C	up
GUCA2A	up
GUSBP5	up
HCFC2	up
HCG4	up
HDAC9	up
HDGFRP2	up
HEATR5A	up
HEG1	up
HEPACAM	up
HGF	up
HIRIP3	up
HMGB3	up
HMGN5	up
HMOX1	up
HNMT	up
HPGD	up
HSP90AA1	up
HSP90AA2P	up
HSPA1A	up
HSPA1B	up
HSPA1L	up
HSPA4L	up
HSPA8	up
HSPB7	up
HSPH1	up
HTN1	up
HTR3B	up
ICAM4	up
ID2	up
IFI44	up
IFITM10	up
IGFBP3	up
IGFL3	up
IKBKE	up
IL11	up
IL12B	up
IL16	up
IRF4	up
IRGM	up
ISCA1	up
ISL2	up
ITGB2	up
KBTBD8	up
KCNJ14	up
KCNJ2	up
KIAA0125	up
KIAA0513	up
KIAA1586	up
KIAA1875	up
KLF10	up
KLF2	up
KLHL7	up
KNCN	up
LAMB2P1	up
LDLRAD1	up
LETM1	up
LGR5	up
LHB	up
LHFPL3-AS1	up
LHX9	up
LINC00152	up
LINC00163	up
LINC00207	up
LINC00488	up
LINC00842	up
LINC00917	up
LINC01018	up
LINC-PINT	up
LMO7	up
LMOD3	up
lnc-AL117340.1-2	up
lnc-C15orf48-1	up
lnc-CEMP1-1	up
lnc-ERC1-1	up
lnc-FOXA1-2	up
lnc-OXT-1	up
lnc-PPP3CA-1	up
lnc-TNPO3-1	up
LOC100128333	up
LOC100128477	up
LOC100129884	up
LOC100130357	up
LOC100130938	up
LOC100233156	up
LOC100505739	up
LOC101929469	up
LOC102723552	up
LOC254028	up
LOC283335	up
LOC284454	up
LOC284898	up
LOC285889	up
LOC440386	up
LOC442132	up
LOC541467	up
LOC643549	up
LOC644838	up
LOC645195	up
LOC645752	up
LOC646034	up
LOC646626	up
LOC646652	up
LOC730159	up
LOC93463	up
LRG1	up
LRP2BP	up
LRP3	up
LRRC70	up
LSAMP	up
LSMEM1	up
LTBP3	up
LYG1	up
MAN2A2	up
MAP2	up
MAP2K3	up
MAPKAPK5-AS1	up
MAPRE2	up
MARCO	up
MBP	up
MC1R	up
MCF2L	up
MCHR2	up
MCTP1	up
MEGF9	up
MFSD1	up
MGA	up
MGC2889	up
MICAL3	up
MIR7-3HG	up
MITF	up
MMP20	up
MMRN1	up
MOSPD1	up
MPC1	up
MPC2	up
MPDU1	up
MS4A4A	up
MUC5AC	up
MXD1	up
MYH6	up
MYH7	up
MYLIP	up
MYO16	up
N4BP3	up
NACAD	up
NCF1	up
NCKAP1L	up
NDOR1	up
NEK2	up
NEU1	up
NFRKB	up
NINL	up
NIPAL3	up
NKX2-2	up
NKX2-4	up
NLRP4	up
NMNAT1	up
NOVA1	up
NPAS4	up
NR2F1-AS1	up
NR3C2	up
NRARP	up
NTN4	up
NTNG1	up
NUTM2B	up
OLFM3	up
OPA1-AS1	up
OR10W1	up
OR14C36	up
OR1I1	up
OR51F2	up
OR52D1	up
OR5M9	up
OR6C65	up
OR9H1P	up
OTULIN	up
OVOL3	up
PABPC4	up
PADI2	up
PAIP2B	up
PCDH12	up
PCDH19	up
PCDH7	up
PCDHA6	up
PCSK5	up
PDE3B	up
PDE5A	up
PDLIM3	up
PDLIM5	up
PEG10	up
PEG3	up
PFDN6	up
PIGH	up
PIGQ	up
PILRA	up
PIN1P1	up
PKD1L2	up
PKD2L2	up
PKHD1	up
PKIB	up
PLCL1	up
PLEKHB2	up
PLK2	up
PLXNA4	up
PNLIPRP3	up
POM121L9P	up
POMZP3	up
PPARGC1A	up
PRB4	up
PRDM16	up
PRELP	up
PRKAB2	up
PROX1	up
PRR14L	up
PRR22	up
PRR31	up
PRSS33	up
PRUNE2	up
PSAPL1	up
PSMG4	up
PTGER4	up
PTPN22	up
PURB	up
PXK	up
PXMP4	up
RAB25	up
RBM10	up
RBM8A	up
RDH10	up
RGPD5	up
RGS2	up
RHOB	up
RHOC	up
RNA28S5	up
RNF222	up
RNVU1-18	up
ROR1	up
RPS4X	up
RSPH1	up
RSRP1	up
RUNDC3B	up
RUNX1	up
SALL3	up
SAR1A	up
SAR1B	up
SCAND2P	up
SCGB1C1	up
SCUBE1	up
SDK2	up
SERPINA3	up
SERPINI1	up
SERTAD1	up
SERTAD2	up
SFMBT2	up
SGK494	up
SGMS2	up
SH2D1A	up
SIPA1L2	up
SKOR2	up
SLAMF1	up
SLC16A12	up
SLC16A8	up
SLC1A3	up
SLC22A3	up
SLC24A4	up
SLC25A30-AS1	up
SLC25A41	up
SLC26A4-AS1	up
SLC41A2	up
SLC6A6	up
SLC7A11	up
SLC9A9	up
SLIT2	up
SNAR-C3	up
SNORA77	up
SNRPA1	up
SORBS1	up
SPATC1	up
SPTB	up
SRRM3	up
SRXN1	up
ST3GAL4	up
STOM	up
STPG1	up
STX1A	up
STX3	up
SUGT1	up
SULT1B1	up
SULT1C3	up
SUN3	up
SVIL-AS1	up
SWI5	up
TBATA	up
TBC1D12	up
TBRG1	up
TBX2	up
TBXA2R	up
TCEB2	up
TCHH	up
TCN1	up
TCTEX1D2	up
TEKT4	up
TEX264	up
TEX36-AS1	up
TGM1	up
TIMP1	up
TIPRL	up
TLR8	up
TM4SF1	up
TMCO1	up
TMEM106C	up
TMEM120B	up
TMEM255B	up
TMPRSS11F	up
TNFSF13B	up
TPM1	up
TPPP	up
TRAF3IP3	up
TRIML1	up
TRMT2A	up
TRPA1	up
TSPAN12	up
TTC28	up
TTC34	up
TTC6	up
TTTY7	up
TUFT1	up
TXNDC16	up
TXNRD1	up
UBAP2	up
UNC5C	up
UNC5D	up
UTRN	up
UVSSA	up
VASN	up
VDR	up
WDR49	up
XAF1	up
XAGE5	up
XLOC_l2_006578	up
ZBP1	up
ZBTB12	up
ZC3HAV1L	up
ZCCHC5	up
ZCCHC6	up
ZDHHC11	up
ZDHHC8	up
ZHX1-C8orf76	up
ZIM3	up
ZNF311	up
ZNF316	up
ZNF490	up
ZNF577	up
ZNF622	up
ZNF713	up
ZNF789	up
ZNF81	up
ZSCAN2	up
ZUFSP	up
AATK	down
ABCC3	down
ABCC6	down
ABCG4	down
ACSF2	down
ACTR3BP5	down
ACVR2B-AS1	down
ADAM21	down
ADAM7	down
ADAM8	down
ADAMTS6	down
ADAMTSL3	down
ADCY7	down
ADCYAP1R1	down
ADD3	down
ADM2	down
AGK	down
AIFM2	down
AIG1	down
AK2	down
AKAP12	down
AKNA	down
AKR1B1	down
ALDH1A3	down
ALG13	down
ALPK1	down
AMBN	down
AMOT	down
AMPH	down
AMY1C	down
ANGEL2	down
ANGPTL6	down
ANKRD12	down
ANKRD29	down
ANTXR1	down
ANXA3	down
AOX1	down
APH1A	down
APLF	down
APOBEC3A	down
APOL6	down
AQP7P3	down
ARC	down
ARHGAP20	down
ARHGAP29	down
ARHGEF1	down
ARHGEF10	down
ARHGEF4	down
ARL3	down
ARL6IP6	down
ARMCX4	down
ARSG	down
ASGR1	down
ASS1	down
ATAD3C	down
ATM	down
ATP1A1-AS1	down
ATP1A4	down
ATP2B1	down
ATP2B4	down
ATP4B	down
ATP6AP1L	down
ATP8A2	down
ATRX	down
ATXN10	down
ATXN7L1	down
BAI1	down
BANK1	down
BAX	down
BCHE	down
BCL11A	down
BEND4	down
BFSP2	down
BLID	down
BLOC1S4	down
BMP5	down
BMP7	down
BNIP3L	down
BOD1L2	down
BPHL	down
BRCA1	down
BRCA2	down
BRD8	down
BRSK1	down
BTBD2	down
C10orf10	down
C11orf44	down
C11orf70	down
C11orf87	down
C12orf76	down
C14orf132	down
C14orf79	down
C14orf93	down
C15orf32	down
C16orf59	down
C16orf74	down
C17orf100	down
C17orf62	down
C19orf33	down
C1orf233	down
C20orf195	down
C2orf49	down
C3orf18	down
C3orf67	down
C4orf47	down
C5orf56	down
C5orf58	down
C6orf226	down
C7	down
C8orf48	down
C8orf82	down
C9orf92	down
CA5B	down
CA8	down
CAB39L	down
CACNA1B	down
CACNA1C	down
CALCOCO1	down
CAMLG	down
CAPG	down
CAPRIN1	down
CAPS2	down
CARF	down
CAV2	down
CBLN4	down
CBR4	down
CBS	down
CBX3P2	down
CC2D2A	down
CCDC103	down
CCDC138	down
CCDC177	down
CCDC18	down
CCDC23	down
CCDC34	down
CCDC57	down
CCL13	down
CD151	down
CD200	down
CD209	down
CD300A	down
CD69	down
CD8B	down
CDC45	down
CDCA7	down
CDCP1	down
CDH13	down
CDH3	down
CDT1	down
CECR7	down
CENPM	down
CEP128	down
CFAP57	down
CHAF1A	down
CHD2	down
CHD3	down
CHKB-AS1	down
CHRAC1	down
CHRNB3	down
CHST8	down
CIB2	down
CIITA	down
CIRBP	down
CKLF	down
CLDN16	down
CLDN19	down
CLDN4	down
CLEC11A	down
CLEC14A	down
CLEC1A	down
CLEC2A	down
CLEC2D	down
CLEC4M	down
CLIC2	down
CLMP	down
CLRN1-AS1	down
CNRIP1	down
CNTLN	down
CNTNAP4	down
COBL	down
COL4A4	down
COL4A5	down
COL4A6	down
COL5A2	down
COL6A1	down
CORO2A	down
COX11	down
CPB1	down
CPED1	down
CPN2	down
CPS1	down
CRHR2	down
CSF2	down
CSNK1G1	down
CSRP2BP	down
CTNND2	down
CTSO	down
CTXN1	down
CUX1	down
CXCL17	down
CXCR2	down
CXorf67	down
CYB5B	down
CYBA	down
CYP2G1P	down
CYS1	down
DAGLA	down
DBNDD2	down
DBT	down
DCP1B	down
DCST1	down
DDX46	down
DFNA5	down
DGKB	down
DHFR	down
DHRS12	down
DHX58	down
DIEXF	down
DIP2C	down
DIS3L	down
DISC1	down
DKFZP761C1711	down
DLG2	down
DLG3	down
DNAH12	down
DNAH7	down
DNAI1	down
DNAJC13	down
DNAJC21	down
DNER	down
DOCK11	down
DPY19L4	down
DRP2	down
DSN1	down
DTL	down
DYNC2H1	down
DZANK1	down
E2F1	down
E2F5	down
ECM2	down
EEF1A2	down
EEF1B2	down
EFEMP2	down
EFHB	down
EFNB3	down
EGLN3	down
EIF2A	down
ELMOD3	down
EMC9	down
EME2	down
ENO2	down
EPHB4	down
ERAP1	down
ERBB4	down
ERCC4	down
ERF	down
ERGIC1	down
ESYT2	down
FADS2	down
FAHD1	down
FAM127C	down
FAM134B	down
FAM135A	down
FAM155B	down
FAM167A	down
FAM170A	down
FAM178A	down
FAM188B	down
FAM200B	down
FAM20C	down
FAM213B	down
FAM83B	down
FAM83H	down
FAM86B2	down
FAM86JP	down
FANCA	down
FANCD2	down
FANCF	down
FBLN1	down
FBXL17	down
FBXO15	down
FBXO2	down
FBXW12	down
FBXW8	down
FCAR	down
FCGR3A	down
FCGRT	down
FCHO1	down
FGF2	down
FGF20	down
FGF9	down
FHOD3	down
FIGF	down
FLT1	down
FOXD2	down
FOXI1	down
FPR3	down
FRMD4A	down
FRS3	down
FTO	down
FXYD3	down
FZD10	down
FZD2	down
GABRG1	down
GAL	down
GALNT16	down
GAREML	down
GATSL3	down
GCNT2	down
GDA	down
GGACT	down
GGNBP1	down
GIGYF1	down
GINS4	down
GJC3	down
GLI1	down
GLIPR1	down
GLIS3	down
GLT8D2	down
GLTSCR1L	down
GNA12	down
GPAT2	down
GPM6B	down
GPR128	down
GPR180	down
GPR56	down
GPR63	down
GPR68	down
GREB1	down
GREM1	down
GRIN2D	down
GRIN3B	down
GSAP	down
GUCY1B2	down
HAUS6	down
HBA2	down
HBD	down
HCFC1R1	down
HDAC5	down
HDAC9	down
HEPH	down
HERC2P7	down
HEXIM2	down
HILPDA	down
HIRA	down
HIST1H4B	down
HIST1H4L	down
HLA-DOA	down
HLA-L	down
HLCS	down
HMGA2	down
HMGCS2	down
HMHA1	down
HMX3	down
HNF4G	down
HNRNPC	down
HOMEZ	down
HPSE	down
HPVC1	down
HR	down
HSD17B7	down
HSD3B7	down
HYAL2	down
HYDIN	down
HYI	down
IAPP	down
IDNK	down
IER5L	down
IFIT1B	down
IFITM1	down
IFT81	down
IHH	down
IKBIP	down
IL13RA2	down
IL17C	down
IL1A	down
IL1RL2	down
IL1RN	down
IL24	down
IL6	down
IL6ST	down
IL7R	down
IMPG2	down
INADL	down
IQCD	down
IQCK	down
IRAK3	down
ITCH	down
ITGA1	down
ITGB4	down
ITGB8	down
ITGBL1	down
ITPKA	down
ITPR2	down
ITPR3	down
JADE2	down
JAKMIP2	down
JAM2	down
JMJD1C-AS1	down
JMJD4	down
KANK1	down
KCNA10	down
KCNG1	down
KCNG3	down
KCNH7	down
KCNJ12	down
KCNMB4	down
KCNQ5-IT1	down
KCTD14	down
KIAA0319L	down
KIAA1377	down
KIAA1407	down
KIAA1524	down
KIAA1549L	down
KIAA1841	down
KIF14	down
KIR3DX1	down
KISS1	down
KLF6	down
KLHDC1	down
KLK10	down
KLRAP1	down
KNTC1	down
KRBA1	down
KRCC1	down
KRIT1	down
KRT26	down
KRT27	down
KRT32	down
KRT74	down
KRT80	down
KRT85	down
KRTAP10-2	down
KRTAP3-3	down
KRTAP5-4	down
LAMA3	down
LAMA4	down
LAMB3	down
LAMP2	down
LARP1B	down
LCE2A	down
LCN2	down
LCTL	down
LDHA	down
LEKR1	down
LEPR	down
LGALS1	down
LGR4	down
LIG1	down
LIN28B	down
LIN9	down
LINC00174	down
LINC00239	down
LINC00265	down
LINC00346	down
LINC00426	down
LINC00467	down
LINC00469	down
LINC00634	down
LINC00669	down
LINC00705	down
LINC00847	down
LINC00871	down
LINC00899	down
LINC00909	down
LINC01061	down
LINC01096	down
LINC01315	down
LINC01554	down
LINGO3	down
LLGL1	down
LMBR1	down
LMNB1	down
LMNTD2	down
LMTK3	down
LMX1A	down
lnc-AGPS-2	down
lnc-BCL9L-1	down
lnc-CDKN1C-2	down
lnc-CHADL-3	down
lnc-FMNL2-2	down
lnc-GLIPR1L1-1	down
lnc-GOLGA8J-3	down
lnc-HDDC3-4	down
lnc-NINJ2-2	down
lnc-OBFC2A-3	down
lnc-TRIM29-1	down
LOC100128288	down
LOC100128988	down
LOC100129098	down
LOC100129603	down
LOC100129781	down
LOC100129888	down
LOC100129940	down
LOC100130152	down
LOC100130451	down
LOC100130560	down
LOC100130691	down
LOC100130916	down
LOC100130920	down
LOC100131792	down
LOC100131860	down
LOC100132735	down
LOC100288619	down
LOC100289650	down
LOC100996465	down
LOC100996813	down
LOC101243545	down
LOC101927139	down
LOC101930611	down
LOC102723652	down
LOC145845	down
LOC152225	down
LOC254896	down
LOC283575	down
LOC284561	down
LOC285422	down
LOC339622	down
LOC340113	down
LOC388780	down
LOC389641	down
LOC389831	down
LOC390705	down
LOC400743	down
LOC401312	down
LOC401320	down
LOC441179	down
LOC643406	down
LOC643770	down
LOC644135	down
LOC645769	down
LOC646588	down
LOC646813	down
LOC653160	down
LOC728975	down
LOH12CR2	down
LOXL2	down
LRPPRC	down
LRRC2-AS1	down
LRRC69	down
LRRIQ3	down
LURAP1	down
LURAP1L	down
LYSMD1	down
MAB21L3	down
MAFB	down
MAGEA10-MAGEA5	down
MAGEL2	down
MAPK9	down
MAPT	down
MATN1-AS1	down
MATN3	down
MAVS	down
MCF2L	down
MCM10	down
MCM7	down
MDK	down
MDM1	down
MED18	down
MEGF6	down
METTL12	down
METTL20	down
METTL4	down
MGP	down
MIF	down
MIMT1	down
MIR100HG	down
MIR503HG	down
MIR7-3HG	down
MKL2	down
MKX	down
MMD2	down
MME	down
MMP2	down
MMRN2	down
MMS22L	down
MPI	down
MPL	down
MPND	down
MPP2	down
MPP7	down
MPZL2	down
MRPL19	down
MS4A1	down
MSH5	down
MSN	down
MSRB2	down
MT1F	down
MT1X	down
MTBP	down
MTHFD1L	down
MTR	down
MTSS1L	down
MYZAP	down
N4BP1	down
N4BP2L2	down
NAIP	down
NALCN	down
NAT8L	down
NAV2-AS5	down
NCAPH	down
NCOA5	down
NCR1	down
NDRG1	down
NDRG4	down
NELFCD	down
NLRC3	down
NME9	down
NNT	down
NOD1	down
NPHS2	down
NPSR1	down
NREP	down
NSG1	down
NT5C	down
NT5DC1	down
NT5E	down
NTNG1	down
NTSR1	down
NUP133	down
NUTM2G	down
NXT2	down
OAS2	down
OBFC1	down
OBSCN	down
OCM2	down
ODF2L	down
OGDHL	down
ONECUT2	down
OOEP	down
OR10A5	down
OR10G4	down
OR10G9	down
OR11A1	down
OR12D3	down
OR1D2	down
OR2H1	down
OR2M2	down
OR2V2	down
OR4D11	down
OR4K1	down
OR51B5	down
OR52K2	down
OR5I1	down
OR5P2	down
OR6Y1	down
OR7E14P	down
OR7E156P	down
OR7E37P	down
OR7E91P	down
OR8B8	down
OR8H3	down
OR8K3	down
OR8U1	down
ORC3	down
OSBPL5	down
OTOF	down
P2RY10	down
P2RY2	down
P4HA1	down
PACS1	down
PAK2	down
PALLD	down
PAOX	down
PAQR5	down
PARP4	down
PARVB	down
PAX8	down
PBRM1	down
PCDHB9	down
PCDHGC4	down
PCM1	down
PCNT	down
PDE10A	down
PDE4DIP	down
PDK1	down
PDZD4	down
PEX5L	down
PGK2	down
PHF11	down
PHPT1	down
PI15	down
PIANP	down
PIGZ	down
PKN3	down
PLA2G4D	down
PLA2R1	down
PLAT	down
PLAU	down
PLCB2	down
PLEKHA4	down
PLEKHG5	down
PLEKHS1	down
PLIN2	down
PLK4	down
PNPLA4	down
PNPT1	down
POLR1C	down
POLR1D	down
PON1	down
POU4F2	down
POU5F2	down
PPA2	down
PPAPDC1A	down
PPAPDC1B	down
PPIL4	down
PPP1CB	down
PPP1R14B	down
PPP2R3A	down
PPP3CB	down
PRAMEF8	down
PRIM1	down
PRIMA1	down
PRKCE	down
PRO2012	down
PROP1	down
PRR19	down
PRRG3	down
PRRT1	down
PRSS33	down
PRSS56	down
PRUNE2	down
PSG10P	down
PSG9	down
PSORS1C1	down
PSPC1	down
PTCD2	down
PTCD3	down
PTGER2	down
PTGS2	down
PTK2B	down
PTPN3	down
PTPRN2	down
PTRHD1	down
PYCARD	down
PYHIN1	down
PYROXD1	down
QPCT	down
RAB38	down
RAB39B	down
RAB42	down
RAB6B	down
RABEP2	down
RAD54L	down
RAP2B	down
RAP2C-AS1	down
RARG	down
RASGRP1	down
RASSF2	down
RASSF4	down
RBKS	down
RBM3	down
RBMX	down
RCL1	down
RDH12	down
REC8	down
RECK	down
RECQL	down
REPS2	down
RETSAT	down
RGS19	down
RGS20	down
RGS22	down
RHBDL2	down
RHOG	down
RHOT1	down
RIC8B	down
RIMKLA	down
RIMS1	down
RIN2	down
RMI2	down
RNASE13	down
RNASEH2A	down
RNF208	down
RNF212	down
RNF213	down
RNF214	down
RNF215	down
RPA1	down
RPGRIP1L	down
RPL13	down
RPL13AP17	down
RPP30	down
RPRD1A	down
RPS4Y2	down
RRP15	down
RXRG	down
S100A1	down
S100A13	down
S100A2	down
SALL2	down
SAMD10	down
SBF2	down
SBK3	down
SCARF1	down
SCARNA23	down
SCARNA9	down
SCG3	down
SCN9A	down
SEC16B	down
SEC63	down
SECTM1	down
SERPINB2	down
SETDB1	down
SFRP4	down
SFTPA2	down
SGIP1	down
SH3D21	down
SH3TC2	down
SH3YL1	down
SHANK2	down
SHANK3	down
SHC3	down
SHROOM3	down
SIAE	down
SIDT1	down
SIGLEC6	down
SIPA1L3	down
SIRT5	down
SIX5	down
SLAIN1	down
SLC15A4	down
SLC16A6	down
SLC17A3	down
SLC1A1	down
SLC22A18AS	down
SLC22A24	down
SLC24A1	down
SLC25A15	down
SLC25A37	down
SLC26A5	down
SLC2A12	down
SLC2A13	down
SLC2A2	down
SLC2A5	down
SLC2A6	down
SLC30A8	down
SLC35E2	down
SLC37A2	down
SLC45A3	down
SLC4A8	down
SLC5A12	down
SLC6A9	down
SLC8A2	down
SLCO3A1	down
SLCO4A1	down
SLCO5A1	down
SLPI	down
SMA4	down
SMARCA1	down
SMC2	down
SMDT1	down
SMYD3	down
SNAPC3	down
SNHG1	down
SNRPE	down
SNUPN	down
SNX21	down
SOX18	down
SOX3	down
SOX8	down
SPAG4	down
SPEF2	down
SPIB	down
SPINK8	down
SPINT2	down
SPNS3	down
SPOCD1	down
SPSB4	down
SPX	down
SSR4P1	down
ST7-AS1	down
ST7L	down
STARD5	down
STK11	down
STK11IP	down
STK3	down
STMN4	down
STON1	down
STX19	down
STXBP5	down
SUCLG2	down
SUMO3	down
SUV420H1	down
SV2A	down
SYF2	down
SYK	down
SYN1	down
SYNGR1	down
SYT14	down
SZT2	down
TAB1	down
TANGO6	down
TAPT1-AS1	down
TAS2R31	down
TAS2R40	down
TAS2R43	down
TAS2R60	down
TAS2R9	down
TBC1D2	down
TBC1D3P5	down
TBC1D8B	down
TCAIM	down
TCEANC	down
TCF7L1	down
TCOF1	down
TCP11	down
TCTN1	down
TDRD6	down
TFEC	down
TGFB1I1	down
THBD	down
THBS1	down
THBS3	down
THNSL1	down
THOC3	down
THRAP3	down
THSD4	down
TIAL1	down
TIMELESS	down
TIMP4	down
TLN2	down
TLR1	down
TM6SF1	down
TMBIM4	down
TMCC1	down
TMEM121	down
TMEM158	down
TMEM180	down
TMEM229B	down
TMEM231	down
TMEM248	down
TMEM260	down
TMEM35	down
TMEM44	down
TMEM45A	down
TMEM59L	down
TMEM65	down
TMEM92	down
TMEM99	down
TMPRSS13	down
TMPRSS7	down
TMTC4	down
TMX3	down
TNFRSF14	down
TNFRSF17	down
TNFRSF25	down
TNFRSF6B	down
TNFSF12	down
TNKS	down
TNNI1	down
TNNT1	down
TOB2P1	down
TOP1MT	down
TP53BP1	down
TPCN1	down
TPI1P2	down
TRERF1	down
TRGV7	down
TRIM14	down
TRIM15	down
TRIM34	down
TRIM45	down
TRIM51HP	down
TRIM58	down
TRIM65	down
TRIM67	down
TRIM77	down
TRIP6	down
TRPC1	down
TRPT1	down
TSL	down
TTC24	down
TTC30A	down
TTC38	down
TTLL1	down
TTTY14	down
TUBB2B	down
TUBBP5	down
TUBGCP3	down
TUG1	down
TXLNGY	down
TXNDC8	down
U2SURP	down
UACA	down
UBA6	down
UBAP2L	down
UBASH3B	down
UBD	down
UBE2DNL	down
UBR4	down
UCHL1	down
UHRF1	down
UMODL1	down
UNC45B	down
UNC5B-AS1	down
UNK	down
UQCR10	down
USH1G	down
USP45	down
USP9X	down
UVSSA	down
UXT	down
UXT-AS1	down
VAC14-AS1	down
VEGFB	down
VSTM2A	down
VWA7	down
WDR35	down
WDR54	down
WDR73	down
WDR90	down
WFDC11	down
WFDC9	down
WNT1	down
WWC2	down
WWC2-AS2	down
XK	down
XLOC_l2_010328	down
XLOC_l2_011265	down
XLOC_l2_015206	down
XRCC3	down
XXYLT1	down
YAF2	down
YIF1B	down
ZAK	down
ZBTB20	down
ZC2HC1B	down
ZC3H6	down
ZHX2	down
ZKSCAN7	down
ZNF112	down
ZNF148	down
ZNF169	down
ZNF236	down
ZNF25	down
ZNF251	down
ZNF273	down
ZNF280B	down
ZNF33B	down
ZNF367	down
ZNF395	down
ZNF488	down
ZNF530	down
ZNF619	down
ZNF680	down
ZNF783	down
ZNF833P	down
ZNF839	down
ZNF891	down
ZNFX1	down
ZNRF1	down
ZRSR2	down
