# Supplementary material for: Comprehensive Genomic Analysis of Puerarin in Inhibiting Bladder Urothelial Carcinoma Cell Proliferation and Migration
Source: Recent Pat Anticancer Drug Discov. 2023 Sep 28;19(4):516–29. doi: 10.2174/1574892819666230908110107 (PMC11348475; doi:10.2174/1574892819666230908110107)
Supplement: Supplementary file 1 [file PRA-19-516_SD1.zip › PRA-19-516_SD1/Supplementary Table 2.xlsx]

## Sheet: Sheet0
© 2000-2021 QIAGEN. All rights reserved.
Ingenuity Canonical Pathways	-log(p-value)	Ratio	z-score	Molecules
DNA Double-Strand Break Repair by Homologous Recombination	4.06	0.429	#NUM!	ATM,ATRX,BRCA1,BRCA2,LIG1,RPA1
Hepatic Fibrosis / Hepatic Stellate Cell Activation	2.91	0.119	#NUM!	BAMBI,BAX,CCN2,COL4A4,COL4A5,COL4A6,COL5A2,COL6A1,FGF2,FLT1,HGF,IGFBP3,IL1A,IL1RL2,IL6,KLF6,LEPR,MMP2,MYH6,MYH7,TIMP1,VEGFB,VEGFD
Molecular Mechanisms of Cancer	2.88	0.0962	#NUM!	ADCY7,APH1A,ARHGEF1,ARHGEF10,ARHGEF4,ATM,BAX,BIRC3,BMP5,BMP7,BMP8B,BRCA1,CDK1,CDKN2C,E2F1,E2F5,FANCD2,FZD10,FZD2,GLI1,GNA12,HDAC5,HDAC9,IHH,ITGA1,ITGB2,ITGB4,ITGB8,MAP2K3,MAPK9,NAIP,PAK2,PLCB2,PRKCE,RAP2B,RASGRP1,RHOB,RHOC,RHOG,RHOT1,SHC3,TAB1,WNT1
HIF1α Signaling	2.84	0.115	-1.633	EGLN3,ELOB,EPO,FGF2,FLT1,HGF,HMOX1,HSP90AA1,HSPA1A/HSPA1B,HSPA1L,HSPA8,IL6,LDHA,MAP2K3,MMP2,MMP20,NCF1,PPP3CB,PRKCE,RAP2B,SLC2A2,SLC2A5,VEGFB,VEGFD
Aldosterone Signaling in Epithelial Cells	2.75	0.122	-0.816	DNAJA1,DNAJB1,DNAJB2,DNAJB4,DNAJC13,DNAJC21,HSP90AA1,HSPA1A/HSPA1B,HSPA1L,HSPA4L,HSPA8,HSPB7,HSPH1,ITPR2,ITPR3,KCNMB4,NR3C2,PLCB2,PLCL1,PRKCE
Cholecystokinin/Gastrin-mediated Signaling	2.74	0.134	-2.5	GNA12,IL1A,IL1RN,ITPR2,ITPR3,MAP2K3,MAPK9,PLCB2,PRKCE,PTGS2,PTK2B,RAP2B,RHOB,RHOC,RHOG,RHOT1
Neuroinflammation Signaling Pathway	2.61	0.101	-0.192	APH1A,BACE1,BIRC3,CCL3,CD200,CXCL10,CXCL12,GABRG1,GAD1,GLS,GRIN2D,GRIN3B,HLA-DOA,HMOX1,IKBKE,IL12B,IL6,IRAK3,MAPK9,MAPT,NAIP,NCF1,PLA2G4D,PPP3CB,PTGS2,PYCARD,SLC1A3,SYK,TLR1,TLR8,WNT1,ZBTB12
Role of BRCA1 in DNA Damage Response	2.59	0.15	-1	ACTL6B,ATM,BRCA1,BRCA2,E2F1,E2F5,FANCA,FANCD2,FANCF,GADD45A,PBRM1,RPA1
IL-8 Signaling	2.46	0.11	-2.132	BAX,CXCR2,FLT1,GNA12,HMOX1,IKBKE,IRAK3,ITGB2,MAPK9,MMP2,NCF1,PAK2,PLCB2,PRKCE,PTGS2,PTK2B,RAP2B,RHOB,RHOC,RHOG,RHOT1,VEGFB,VEGFD
Urea Cycle	2.44	0.5	#NUM!	ARG1,ASS1,CPS1
Neurovascular Coupling Signaling Pathway	2.4	0.107	-1.225	CACNA1B,CACNA1C,CACNG5,DAGLA,GABRG1,GAD1,GRIN2D,GRIN3B,ITPR2,ITPR3,KCNJ12,KCNJ14,KCNJ2,KCNMB4,MAPT,NT5C,PLA2G4D,PLA2R1,PLCB2,PPP1CB,PTGER4,PTGS2,SLC1A3,TBXA2R
Airway Pathology in Chronic Obstructive Pulmonary Disease	2.37	0.127	#NUM!	CCL20,CSF2,FGF2,FGF20,FGF8,FGF9,IL11,IL12B,IL17C,IL1A,IL6,LCN2,MMP2,TNFSF12,TNFSF13B
Wound Healing Signaling Pathway	2.35	0.103	-1.961	COL4A4,COL4A5,COL4A6,COL5A2,COL6A1,CSF2,FGF2,IL11,IL12B,IL17C,IL1A,IL1RL2,IL1RN,IL6,ITGB4,LAMA3,LAMB3,MAP2K3,MAPK9,RAP2B,SHC3,TNFSF12,TNFSF13B,TRPA1,VEGFB,VEGFD
Hereditary Breast Cancer Signaling	2.34	0.12	#NUM!	ACTL6B,ATM,BRCA1,BRCA2,CDK1,E2F1,FANCA,FANCD2,FANCF,GADD45A,GADD45B,HDAC5,HDAC9,PBRM1,RAP2B,RPA1,UBD
Calcium Signaling	2.26	0.106	-3.051	ASPH,ATP2B1,ATP2B4,CACNA1B,CACNA1C,CACNG5,CHRNB3,GRIN2D,GRIN3B,HDAC5,HDAC9,ITPR2,ITPR3,LETM1,MYH6,MYH7,PPP3CB,RAP2B,SLC8A2,TNNI1,TNNT1,TPM1,TRPC1
Cardiac Hypertrophy Signaling (Enhanced)	2.21	0.0867	-2.722	ADCY7,CACNA1B,CACNA1C,CACNG5,CSF2,CXCR2,FGF2,FGF20,FGF8,FGF9,FZD10,FZD2,GNA12,HDAC5,HDAC9,HSPB7,IKBKE,IL11,IL12B,IL13RA2,IL17C,IL1A,IL1RL2,IL6,IL6ST,IL7R,ITGA1,ITGB2,ITGB4,ITGB8,ITPR2,ITPR3,MAP2K3,MAPK9,PDE10A,PDE3B,PDE5A,PDK1,PLCB2,PLCL1,PPP3CB,PRKCE,PTGS2,RAP2B,TNFSF12,TNFSF13B,WNT1
VDR/RXR Activation	2.21	0.141	1.134	CASR,CSF2,CXCL10,GADD45A,HR,IGFBP3,MXD1,PRKCE,RXRG,THBD,VDR
Pulmonary Fibrosis Idiopathic Signaling Pathway	2.17	0.0951	-2.694	BAX,CCN2,COL4A4,COL4A5,COL4A6,COL5A2,COL6A1,CXCL12,EGR1,EIF4EBP2,EPHB4,FGF2,FGF9,FZD10,FZD2,GLI1,GNA12,IL11,IL6,IL6ST,MAP2K3,MAPK9,MMP2,MMP20,PLAU,PTK2B,RAP2B,SFTPA2,TCF7L1,THBS1,WNT1
Unfolded protein response	2.16	0.133	1	DNAJA1,DNAJA4,DNAJB1,DNAJB2,DNAJB4,DNAJC13,DNAJC21,EIF2A,HSPA1A/HSPA1B,HSPA1L,HSPA8,HSPH1
Role of Macrophages, Fibroblasts and Endothelial Cells in Rheumatoid Arthritis	2.13	0.0945	#NUM!	CSF2,CSNK1G1,CXCL12,FCGR3A/FCGR3B,FGF2,FZD10,FZD2,IKBKE,IL16,IL1A,IL1RL2,IL1RN,IL6,IL6ST,IRAK3,MAP2K3,MAPK9,MIF,PLCB2,PLCL1,PPP3CB,PRKCE,RAP2B,SFRP4,TCF7L1,TLR1,TLR8,TNFSF13B,VEGFB,VEGFD,WNT1
Bladder Cancer Signaling	2.05	0.121	-1.342	E2F1,E2F5,FGF2,FGF20,FGF8,FGF9,HDAC5,HDAC9,MMP2,MMP20,RAP2B,THBS1,VEGFB,VEGFD
Superpathway of Citrulline Metabolism	2	0.267	0	ARG1,ASS1,CPS1,GLS
Differential Regulation of Cytokine Production in Intestinal Epithelial Cells by IL-17A and IL-17F	2	0.217	-0.447	CCL3,CSF2,IL12B,IL1A,LCN2
Hepatic Fibrosis Signaling Pathway	1.94	0.0879	-2.268	BAMBI,CACNA1B,CACNA1C,CACNG5,CCL3,CCN2,CSNK1G1,FGF2,FLT1,FZD10,FZD2,GLI1,IKBKE,IL1A,IL1RL2,IL1RN,IRAK3,ITGA1,ITGB2,ITGB4,ITGB8,LEPR,MAP2K3,MAPK9,NCF1,PDK1,PRKCE,RAP2B,RHOB,RHOC,RHOG,RHOT1,TCF7L1,TIMP1,VEGFB,VEGFD,WNT1
Dopamine-DARPP32 Feedback in cAMP Signaling	1.89	0.104	-2.138	ADCY7,CACNA1B,CACNA1C,CACNG5,CSNK1G1,GRIN2D,GRIN3B,ITPR2,ITPR3,KCNJ12,KCNJ14,KCNJ2,PLCB2,PLCL1,PPP1CB,PPP1R14B,PPP2R3A,PPP3CB,PRKCE
Ovarian Cancer Signaling	1.89	0.108	-1.342	BRCA1,BRCA2,E2F1,E2F5,FGF9,FZD10,FZD2,HDAC5,HDAC9,LHB,MMP2,PTGS2,RAP2B,TCF7L1,VEGFB,VEGFD,WNT1
Role of Osteoblasts, Osteoclasts and Chondrocytes in Rheumatoid Arthritis	1.84	0.0982	#NUM!	BIRC3,BMP5,BMP7,BMP8B,CSF2,CSNK1G1,FZD10,FZD2,IKBKE,IL11,IL1A,IL1RL2,IL1RN,IL6,MAP2K3,MAPK9,NAIP,PPP3CB,PTK2B,SFRP4,TCF7L1,WNT1
Dilated Cardiomyopathy Signaling Pathway	1.83	0.108	-0.302	ADCY7,BAG3,BAX,CACNA1B,CACNA1C,CACNG5,DMD,ITPR2,ITPR3,LAMA4,MYH6,MYH7,PRKCE,TNNI1,TNNT1,TPM1
Role of PKR in Interferon Induction and Antiviral Response	1.82	0.11	-1.508	ATF3,BAX,E2F1,HSP90AA1,HSPA1A/HSPA1B,HSPA1L,HSPA8,IKBKE,IL24,MAP2K3,MAPK9,MARCO,MAVS,NLRP4,PYCARD
IL-17 Signaling	1.8	0.102	-1.147	CCL20,CSF2,HSP90AA1,IL11,IL12B,IL17C,IL1A,IL6,LCN2,MAP2K3,MAPK9,MMP2,MUC5AC,PTGS2,RAP2B,TNFSF12,TNFSF13B,VEGFB,VEGFD
Agranulocyte Adhesion and Diapedesis	1.78	0.0981	#NUM!	AOC3,CCL13,CCL20,CCL3,CKLF,CLDN16,CLDN19,CLDN4,CXCL10,CXCL12,CXCL17,CXCR2,IL1A,IL1RN,ITGA1,ITGB2,MMP2,MMP20,MSN,MYH6,MYH7
Cell Cycle Control of Chromosomal Replication	1.77	0.143	-2.121	CDC45,CDK1,CDT1,LIG1,MCM7,ORC3,PRIM1,RPA1
Granulocyte Adhesion and Diapedesis	1.76	0.101	#NUM!	CCL13,CCL20,CCL3,CKLF,CLDN16,CLDN19,CLDN4,CXCL10,CXCL12,CXCL17,CXCR2,FPR3,IL1A,IL1RL2,IL1RN,ITGB2,MMP2,MMP20,MSN
Erythropoietin Signaling Pathway	1.74	0.102	-0.728	BIRC3,CSF2,EPO,HBA1/HBA2,HBD,IL11,IL12B,IL17C,IL1A,IL6,ITPR2,ITPR3,PRKCE,RAP2B,SHC3,TNFSF12,TNFSF13B,WNT1
Hepatic Cholestasis	1.71	0.0995	#NUM!	ABCB1,ABCC3,ADCY7,CSF2,HSD3B7,IKBKE,IL11,IL12B,IL17C,IL1A,IL1RL2,IL1RN,IL6,IRAK3,MAPK9,PRKCE,SLCO3A1,TNFSF12,TNFSF13B
Differential Regulation of Cytokine Production in Macrophages and T Helper Cells by IL-17A and IL-17F	1.71	0.222	0	CCL3,CSF2,IL12B,IL6
Tumor Microenvironment Pathway	1.69	0.101	-1.886	ARG1,CSF2,CXCL12,FGF2,FGF20,FGF8,FGF9,HGF,IL6,LEPR,MMP2,MMP20,PLAU,PTGS2,RAP2B,SLC2A2,VEGFB,VEGFD
Role of Pattern Recognition Receptors in Recognition of Bacteria and Viruses	1.63	0.103	-2.449	CSF2,IL11,IL12B,IL17C,IL1A,IL6,MAPK9,MAVS,NOD1,OAS2,PRKCE,SYK,TLR1,TLR8,TNFSF12,TNFSF13B
Glioma Invasiveness Signaling	1.55	0.123	-1	MMP2,PLAU,RAP2B,RHOB,RHOC,RHOG,RHOT1,TIMP1,TIMP4
Oxytocin Signaling Pathway	1.54	0.089	-1	ABCB8,ATP2B1,ATP2B4,CACNA1B,CACNA1C,CACNG5,GAD1,GNA12,HSPB7,IL6,ITPR2,ITPR3,MAPK9,MYH6,MYH7,NT5C,PLA2G4D,PLCB2,PPP1CB,PPP3CB,PRKAB2,PRKCE,PTGS2,RAP2B,SHC3
HIPPO signaling	1.54	0.118	0.447	AMOT,DLG2,DLG3,ITCH,LLGL1,PATJ,PPP1CB,PPP1R14B,PPP2R3A,STK3
Glutamate Degradation III (via 4-aminobutyrate)	1.51	0.4	#NUM!	GAD1,SUCLG2
Endocannabinoid Neuronal Synapse Pathway	1.5	0.101	-1.387	ADCY7,CACNA1B,CACNA1C,CACNG5,DAGLA,GRIN2D,GRIN3B,ITPR2,ITPR3,MAPK9,PLCB2,PLCL1,PPP3CB,PTGS2,RIMS1
Colorectal Cancer Metastasis Signaling	1.48	0.0886	-2.294	ADCY7,BAX,FZD10,FZD2,GNA12,IL6,IL6ST,MAPK9,MMP2,MMP20,PTGER2,PTGER4,PTGS2,RAP2B,RHOB,RHOC,RHOG,RHOT1,TCF7L1,TLR1,TLR8,VEGFB,VEGFD,WNT1
Gustation Pathway	1.47	0.0936	-2.524	ADCY7,CACNA1B,CACNA1C,CACNG5,CASR,GABRG1,ITPR2,ITPR3,KCNJ12,P2RY10,P2RY2,PDE3B,PLCB2,SCN9A,TAS2R31,TAS2R40,TAS2R43,TAS2R60,TAS2R9
Retinoate Biosynthesis I	1.44	0.143	0	AKR1B1,AKR1C1/AKR1C2,AKR1C3,ALDH1A3,RDH10,RDH12
Regulation Of The Epithelial Mesenchymal Transition By Growth Factors Pathway	1.43	0.0938	-0.832	EGR1,FGF2,FGF20,FGF8,FGF9,HGF,HMGA2,ID2,IKBKE,IL6,MAP2K3,MAPK9,MMP2,RAP2B,SHC3,TAB1,TNFSF12,TNFSF13B
Guanosine Nucleotides Degradation III	1.42	0.231	#NUM!	GDA,NT5C,NT5E
TREM1 Signaling	1.42	0.117	-1	CCL3,CIITA,CSF2,IL6,NLRC3,NLRP4,NOD1,TLR1,TLR8
HMGB1 Signaling	1.39	0.0958	-1.069	CSF2,IL11,IL12B,IL17C,IL1A,IL6,MAP2K3,MAPK9,PLAT,RAP2B,RHOB,RHOC,RHOG,RHOT1,TNFSF12,TNFSF13B
Toll-like Receptor Signaling	1.39	0.115	-1	IL12B,IL1A,IL1RN,IRAK3,MAP2K3,TAB1,TLR1,TLR8,UBD
Role of NFAT in Cardiac Hypertrophy	1.38	0.0901	-2.183	ADCY7,CACNA1B,CACNA1C,CACNG5,HDAC5,HDAC9,IL11,IL6,IL6ST,ITPR2,ITPR3,MAP2K3,MAPK9,PLCB2,PLCL1,PPP3CB,PRKCE,RAP2B,SHC3,SLC8A2
Osteoarthritis Pathway	1.37	0.089	-2.138	CASR,CXCR2,FGF2,FGF8,FZD10,FZD2,GLI1,GREM1,IHH,IL1RL2,ITGA1,ITGB2,ITGB4,ITGB8,MATN3,PPARGC1A,PRKAB2,PTGS2,TCF7L1,VEGFB,VEGFD
Axonal Guidance Signaling	1.37	0.0787	#NUM!	ADAM21,ADAM32,ADAM7,ADAM8,ADAMTS20,ADAMTS6,BMP5,BMP7,BMP8B,CXCL12,EFNB3,EPHB4,FZD10,FZD2,GLI1,GNA12,ITGA1,ITGB2,ITGB4,ITGB8,KCNJ12,MME,MMP2,MMP20,NTN4,NTNG1,PAK2,PLCB2,PLCL1,PPP3CB,PRKCE,RAP2B,SHANK2,SLIT2,TUBB2B,UNC5C,UNC5D,VEGFB,VEGFD,WNT1
Actin Nucleation by ARP-WASP Complex	1.31	0.108	-0.816	GNA12,ITGA1,ITGB2,ITGB4,ITGB8,RAP2B,RHOB,RHOC,RHOG,RHOT1
Nitric Oxide Signaling in the Cardiovascular System	1.3	0.101	-1.897	CACNA1B,CACNA1C,CACNG5,FLT1,HSP90AA1,ITPR2,ITPR3,PDE3B,PDE5A,PRKCE,VEGFB,VEGFD
Role of CHK Proteins in Cell Cycle Checkpoint Control	1.29	0.123	-0.816	ATM,BRCA1,CDK1,E2F1,E2F5,PPP2R3A,RPA1
D-mannose Degradation	1.23	1	#NUM!	MPI
Cellular Effects of Sildenafil (Viagra)	1.22	0.094	#NUM!	ADCY7,CACNA1B,CACNA1C,CACNG5,ITPR2,ITPR3,MYH6,MYH7,PABPC4,PDE3B,PDE5A,PLCB2,PLCL1,PPP1CB
IL-10 Signaling	1.2	0.111	#NUM!	HMOX1,IKBKE,IL1A,IL1RL2,IL1RN,IL6,MAP2K3,TAB1
Basal Cell Carcinoma Signaling	1.2	0.111	-2	BMP5,BMP7,BMP8B,FZD10,FZD2,GLI1,TCF7L1,WNT1
Netrin Signaling	1.2	0.111	0	CACNA1B,CACNA1C,CACNG5,ITPR2,ITPR3,PPP3CB,UNC5C,UNC5D
nNOS Signaling in Skeletal Muscle Cells	1.2	0.125	#NUM!	CACNA1B,CACNA1C,CACNG5,DMD,ITPR2,ITPR3
GADD45 Signaling	1.19	0.117	-1.134	ATM,BRCA1,CDK1,GADD45A,GADD45B,MAP2K3,MAPK9
TWEAK Signaling	1.18	0.135	-0.447	BIRC3,IKBKE,NAIP,TNFRSF25,TNFSF12
White Adipose Tissue Browning Pathway	1.17	0.0942	-0.905	ADCY7,BMP7,CACNA1B,CACNA1C,CACNG5,ITPR2,ITPR3,LDHA,PPARGC1A,PRDM16,PRKAB2,RARG,RXRG
Leukocyte Extravasation Signaling	1.17	0.0881	-0.832	CLDN16,CLDN19,CLDN4,CXCL12,CYBA,ITGB2,JAM2,MAPK9,MMP2,MMP20,MSN,NCF1,PRKCE,PTK2B,RASGRP1,TIMP1,TIMP4
Clathrin-mediated Endocytosis Signaling	1.17	0.0881	#NUM!	AMPH,AP1S2,CLU,FGF2,FGF20,FGF8,FGF9,HSPA8,ITGB2,ITGB4,ITGB8,PON1,PPP3CB,UBD,USP9X,VEGFB,VEGFD
Antioxidant Action of Vitamin C	1.16	0.0982	0.707	CSF2,HMOX1,IKBKE,MAPK9,PLA2G4D,PLA2R1,PLCB2,PLCL1,SLC2A2,SLC2A5,TXNRD1
ATM Signaling	1.16	0.101	-2.121	ATM,BRCA1,CDK1,FANCD2,GADD45A,GADD45B,MAPK9,PPP2R3A,SMC2,TP53BP1
Factors Promoting Cardiogenesis in Vertebrates	1.15	0.0915	-1.604	BMP5,BMP7,BMP8B,CER1,FZD10,FZD2,MAPK9,MYH6,MYH7,PLCB2,PLCL1,PRKCE,TCF7L1,WNT1
Triacylglycerol Biosynthesis	1.13	0.12	-0.816	ABHD5,DBT,GPAT2,GPAT3,PLPP4,PLPP5
CXCR4 Signaling	1.11	0.0888	-1.069	ADCY7,CXCL12,EGR1,GNA12,ITPR2,ITPR3,MAPK9,PAK2,PLCB2,PRKCE,RAP2B,RHOB,RHOC,RHOG,RHOT1
IL-6 Signaling	1.11	0.0938	-1.155	ABCB1,HSPB7,IKBKE,IL1A,IL1RL2,IL1RN,IL6,IL6ST,MAP2K3,MAPK9,RAP2B,TAB1
Inhibition of Matrix Metalloproteases	1.1	0.128	-0.447	MMP2,MMP20,RECK,TIMP1,TIMP4
Adrenomedullin signaling pathway	1.07	0.0854	-2.324	ADCY7,BAX,GAD1,IL1A,IL1RN,ITPR2,ITPR3,MAP2K3,MAPK9,MMP2,NT5C,PLCB2,PLCL1,PTK2B,RAP2B,RXRG,SHC3
Glioblastoma Multiforme Signaling	1.07	0.0877	-1.732	E2F1,E2F5,FZD10,FZD2,ITPR2,ITPR3,PLCB2,PLCL1,RAP2B,RHOB,RHOC,RHOG,RHOT1,SHC3,WNT1
Role of MAPK Signaling in Inhibiting the Pathogenesis of Influenza	1.07	0.104	-1.414	BAX,CXCL10,IL6,MAP2K3,MAPK9,PLA2G4D,PLA2R1,PTGS2
ILK Signaling	1.06	0.085	-0.728	ITGB2,ITGB4,ITGB8,MAPK9,MYH6,MYH7,PARVB,PPP1R14B,PPP2R3A,PTGS2,RHOB,RHOC,RHOG,RHOT1,TGFB1I1,VEGFB,VEGFD
Bile Acid Biosynthesis, Neutral Pathway	1.06	0.167	#NUM!	AKR1C1/AKR1C2,AKR1C3,HSD3B7
Synaptic Long Term Potentiation	1.05	0.0916	-1.508	CACNA1C,GRIN2D,GRIN3B,ITPR2,ITPR3,PLCB2,PLCL1,PPP1CB,PPP1R14B,PPP3CB,PRKCE,RAP2B
RHOGDI Signaling	1.05	0.0837	2.111	ARHGEF1,ARHGEF10,ARHGEF4,CDH13,CDH3,GNA12,ITGA1,ITGB2,ITGB4,ITGB8,MSN,MYH6,MYH7,PAK2,RHOB,RHOC,RHOG,RHOT1
Methylglyoxal Degradation III	1.04	0.138	0	AKR1B1,AKR1C1/AKR1C2,AKR1C3,PRXL2B
Aryl Hydrocarbon Receptor Signaling	1.04	0.0881	-0.905	AHR,ALDH1A3,ATM,BAX,CYP2C8,DHFR,E2F1,HSP90AA1,HSPB7,IL1A,IL6,MCM7,RARG,RXRG
eNOS Signaling	1.04	0.0881	-3	ADCY7,CHRNB3,CNGA3,FLT1,HSP90AA1,HSPA1A/HSPA1B,HSPA1L,HSPA8,ITPR2,ITPR3,PRKAB2,PRKCE,VEGFB,VEGFD
Pathogenesis of Multiple Sclerosis	1.02	0.222	#NUM!	CCL3,CXCL10
Citrulline Biosynthesis	1.02	0.222	#NUM!	ARG1,GLS
Folate Transformations I	1.02	0.222	#NUM!	MTHFD1L,MTR
Protein Ubiquitination Pathway	1.02	0.08	#NUM!	BIRC3,BRCA1,DNAJA1,DNAJB1,DNAJB2,DNAJB4,DNAJC13,DNAJC21,ELOB,HSP90AA1,HSPA1A/HSPA1B,HSPA1L,HSPA4L,HSPA8,HSPB7,HSPH1,SUGT1,UBD,UCHL1,USP45,USP9X,ZBTB12
Role of Cytokines in Mediating Communication between Immune Cells	1	0.111	#NUM!	CSF2,IL12B,IL1A,IL1RN,IL24,IL6
Purine Nucleotides Degradation II (Aerobic)	1	0.158	#NUM!	GDA,NT5C,NT5E
DNA damage-induced 14-3-3σ Signaling	1	0.158	#NUM!	ATM,BRCA1,CDK1
Pyroptosis Signaling Pathway	0.996	0.0968	-1.667	BAX,GSDME,IL1A,NAIP,NLRP4,PTGER4,PYCARD,TLR1,TLR8
Fcγ Receptor-mediated Phagocytosis in Macrophages and Monocytes	0.975	0.0957	-1	CSF2,DGKB,FCGR3A/FCGR3B,HMOX1,NCF1,PRKCE,PTK2B,SYK,TLN2
BEX2 Signaling Pathway	0.971	0.0988	-2.121	LGALS1,MAP2,MAPK9,MMP2,PPP2R3A,TCF7L1,VEGFB,VEGFD
GNRH Signaling	0.967	0.0833	-1.941	ADCY7,CACNA1B,CACNA1C,CACNG5,EGR1,ITPR2,ITPR3,LHB,MAP2K3,MAPK9,MMP2,PAK2,PLCB2,PRKCE,PTK2B,RAP2B
Eicosanoid Signaling	0.967	0.103	#NUM!	AKR1C3,PLA2G4D,PLA2R1,PTGER2,PTGER4,PTGS2,TBXA2R
Role of MAPK Signaling in the Pathogenesis of Influenza	0.947	0.0976	#NUM!	BAX,CXCL10,MAP2K3,MAPK9,PLA2G4D,PLA2R1,PTGS2,RAP2B
Phagosome Formation	0.947	0.0709	-2.714	ADCYAP1R1,ADGRB1,ADGRG1,ADGRG7,AP1S2,AP1S3,CASR,CD209,CRHR2,FCAR,FCGR3A/FCGR3B,FPR3,FZD10,FZD2,GPR180,GPR63,GPR68,GPRC5A,HMOX1,ITGA1,ITGB2,ITGB4,ITGB8,ITPR2,ITPR3,LGR4,LGR5,MAP2K3,MARCO,MC1R,MYH6,MYH7,NTSR1,P2RY10,P2RY2,PAK2,PLA2G4D,PLA2R1,PRKCE,PTGER2,PTGER4,PTK2B,RAP2B,RASGRP1,SYK,TBXA2R,TLN2,TLR1,TLR8
IL-15 Production	0.943	0.0894	-1.508	AATK,ABL2,EPHB4,ERBB4,FLT1,IL6,LMTK3,MAP2K3,PTK2B,ROR1,SYK
Cysteine Biosynthesis/Homocysteine Degradation	0.939	0.5	#NUM!	CBS/CBSL
Glutamine Degradation I	0.939	0.5	#NUM!	GLS
Glutamate Dependent Acid Resistance	0.939	0.5	#NUM!	GAD1
Calcium Transport I	0.936	0.2	#NUM!	ATP2B1,ATP2B4
Regulation of the Epithelial-Mesenchymal Transition Pathway	0.924	0.0821	#NUM!	APH1A,EGR1,FGF2,FGF20,FGF8,FGF9,FZD10,FZD2,HGF,HMGA2,ID2,MAP2K3,MMP2,RAP2B,TCF7L1,WNT1
Iron homeostasis signaling pathway	0.907	0.0863	#NUM!	ATP6AP1L,BMP5,BMP7,BMP8B,EPO,FLVCR1,HBA1/HBA2,HBD,HEPH,HMOX1,IL6,SLC25A37
Cyclins and Cell Cycle Regulation	0.903	0.0952	0	ATM,CDK1,CDKN2C,E2F1,E2F5,HDAC5,HDAC9,PPP2R3A
Sperm Motility	0.903	0.0784	-2.121	AATK,ABL2,ATP1A4,CNGA3,EPHB4,ERBB4,FLT1,GNA12,ITPR2,ITPR3,LMTK3,MAP2K3,PLA2G4D,PLA2R1,PLCB2,PLCL1,PRKCE,PTK2B,ROR1,SYK
p53 Signaling	0.893	0.0918	-1.89	ADGRB1,ATM,BAX,BRCA1,E2F1,GADD45A,GADD45B,HDAC9,THBS1
FcγRIIB Signaling in B Lymphocytes	0.879	0.0941	#NUM!	CACNA1B,CACNA1C,CACNG5,ITPR2,ITPR3,MAPK9,RAP2B,SYK
GP6 Signaling Pathway	0.873	0.0866	-3.317	COL4A4,COL4A5,COL4A6,COL5A2,COL6A1,LAMA3,LAMA4,LAMB3,PRKCE,RHOG,SYK
Gαq Signaling	0.87	0.0824	-1.387	GNA12,HMOX1,IKBKE,ITPR2,ITPR3,PLCB2,PPP3CB,PRKCE,PTK2B,RGS2,RHOB,RHOC,RHOG,RHOT1
Retinol Biosynthesis	0.866	0.109	0.447	AKR1C3,PNLIPRP3,PNPLA4,RDH10,RDH12
Breast Cancer Regulation by Stathmin1	0.86	0.0707	-3.592	ADCYAP1R1,ADGRB1,ADGRG1,ADGRG7,ANKHD1/ANKHD1-EIF4EBP3,ARHGEF1,ARHGEF10,ARHGEF4,CASR,CDK1,CRHR2,E2F1,E2F5,FGF2,FPR3,FZD10,FZD2,GPR180,GPR63,GPR68,GPRC5A,HGF,LGR4,LGR5,MC1R,MMP2,NTSR1,P2RY10,P2RY2,PLCB2,PPP1CB,PPP1R14B,PPP2R3A,PRKCE,PTGER2,PTGER4,RAP2B,SHC3,TBXA2R,TUBB2B,VEGFB,VEGFD
Role of Hypercytokinemia/hyperchemokinemia in the Pathogenesis of Influenza	0.86	0.093	-0.707	CCL3,CXCL10,IL12B,IL1A,IL1RN,IL6,OAS2,PYCARD
The Visual Cycle	0.857	0.136	#NUM!	AKR1C3,RDH10,RDH12
CDK5 Signaling	0.854	0.0877	0	ADCY7,EGR1,LAMA3,LAMB3,MAPK9,MAPT,PPP1CB,PPP1R14B,PPP2R3A,RAP2B
Actin Cytoskeleton Signaling	0.848	0.0776	-1.265	ARHGEF1,ARHGEF4,FGF2,FGF20,FGF8,FGF9,GNA12,ITGA1,ITGB2,ITGB4,ITGB8,MSN,MYH6,MYH7,NCKAP1L,PAK2,PPP1CB,RAP2B,TLN2
nNOS Signaling in Neurons	0.839	0.106	#NUM!	DLG2,GRIN2D,GRIN3B,PPP3CB,PRKCE
Amyotrophic Lateral Sclerosis Signaling	0.836	0.087	-1.89	BAX,BIRC3,CACNA1B,CACNA1C,CACNG5,GRIN2D,GRIN3B,NAIP,VEGFB,VEGFD
WNT/β-catenin Signaling	0.827	0.0809	0.632	CDH3,CSNK1G1,FZD10,FZD2,PPP2R3A,RARG,SFRP4,SOX18,SOX3,SOX8,TAB1,TCF7L1,UBD,WNT1
Regulation of Actin-based Motility by Rho	0.821	0.0862	0	ITGA1,ITGB2,ITGB4,ITGB8,PAK2,PPP1CB,RHOB,RHOC,RHOG,RHOT1
Cardiomyocyte Differentiation via BMP Receptors	0.815	0.13	#NUM!	BMP5,BMP7,MYH7
Apelin Cardiac Fibroblast Signaling Pathway	0.815	0.13	#NUM!	CCN2,IL6,PRKAB2
RAR Activation	0.807	0.0784	#NUM!	ACTL6B,ADCY7,AKR1B1,AKR1C1/AKR1C2,AKR1C3,ALDH1A3,IGFBP3,MAPK9,PBRM1,PNPLA4,PPARGC1A,PRKCE,RARG,RDH10,RDH12,RXRG
Atherosclerosis Signaling	0.807	0.084	#NUM!	CLU,CXCL12,IL1A,IL1RN,IL6,ITGB2,PLA2G4D,PLA2R1,PON1,TNFRSF14,TNFSF12
Assembly of RNA Polymerase I Complex	0.804	0.167	#NUM!	POLR1C,POLR1D
Hematopoiesis from Multipotent Stem Cells	0.804	0.167	#NUM!	CSF2,EPO
Regulation of Cellular Mechanics by Calpain Protease	0.801	0.0899	#NUM!	CDK1,CNGA3,ITGA1,ITGB2,ITGB4,ITGB8,RAP2B,TLN2
GPCR-Mediated Nutrient Sensing in Enteroendocrine Cells	0.788	0.0847	-1.265	ADCY7,CACNA1B,CACNA1C,CACNG5,CASR,ITPR2,ITPR3,PLCB2,PLCL1,PRKCE
Palmitate Biosynthesis I (Animals)	0.775	0.333	#NUM!	CBR4
Methionine Salvage II (Mammalian)	0.775	0.333	#NUM!	MTR
Biotin-carboxyl Carrier Protein Assembly	0.775	0.333	#NUM!	HLCS
4-aminobutyrate Degradation I	0.775	0.333	#NUM!	SUCLG2
Endothelin-1 Signaling	0.772	0.0781	-1.807	ADCY7,GNA12,HMOX1,ITPR2,ITPR3,MAPK9,PLA2G4D,PLA2R1,PLCB2,PLCL1,PRKCE,PTGER2,PTGS2,RAP2B,SHC3
Cardiac β-adrenergic Signaling	0.762	0.0787	0.333	ADCY7,AKAP12,CACNA1B,CACNA1C,CACNG5,GNA12,PDE10A,PDE3B,PDE5A,PKIB,PPP1CB,PPP1R14B,PPP2R3A,SLC8A2
Signaling by Rho Family GTPases	0.759	0.0746	-2.138	ARHGEF1,ARHGEF10,ARHGEF4,CDH13,CDH3,GFAP,GNA12,ITGA1,ITGB2,ITGB4,ITGB8,MAPK9,MSN,NCF1,PAK2,PTK2B,RHOB,RHOC,RHOG,RHOT1
Cell Cycle Regulation by BTG Family Proteins	0.757	0.108	#NUM!	E2F1,E2F5,NOCT,PPP2R3A
STAT3 Pathway	0.747	0.0815	-1.633	CXCR2,FGF2,FLT1,HGF,IL13RA2,IL1A,IL1RL2,IL6ST,IL7R,MAPK9,RAP2B
Role of JAK family kinases in IL-6-type Cytokine Signaling	0.738	0.12	#NUM!	IL6,IL6ST,MAPK9
CDP-diacylglycerol Biosynthesis I	0.738	0.12	#NUM!	ABHD5,GPAT2,GPAT3
Synaptic Long Term Depression	0.735	0.0769	-1.941	CACNA1B,CACNA1C,CACNG5,GAD1,GNA12,ITPR2,ITPR3,NT5C,PLA2G4D,PLA2R1,PLCB2,PLCL1,PPP2R3A,PRKCE,RAP2B
PPAR Signaling	0.733	0.0841	1.667	HSP90AA1,IKBKE,IL1A,IL1RL2,IL1RN,PPARGC1A,PTGS2,RAP2B,TAB1
Glucocorticoid Receptor Signaling	0.73	0.0688	#NUM!	ACTL6B,BRCA1,CCL13,CCL3,CSF2,CXCR2,GABPB1,HLA-DOA,HSP90AA1,HSPA1A/HSPA1B,HSPA1L,HSPA8,IKBKE,IL13RA2,IL1A,IL1RL2,IL1RN,IL6,IL6ST,IL7R,KRT26,KRT27,KRT32,KRT74,KRT80,KRT85,MAPK9,MMP2,NR3C2,PBRM1,PLA2G4D,PLAU,PPP3CB,PRKAB2,PTGS2,RAP2B,RARG,RXRG,SLPI,TAB1
NAD Signaling Pathway	0.728	0.0795	-1.155	FGF2,HGF,HMGCS2,LDHA,NMNAT1,NT5E,PARP4,PPARGC1A,PRKAB2,SIRT5,TNKS,TPCN1
Corticotropin Releasing Hormone Signaling	0.728	0.0795	-1.134	ADCY7,CACNA1B,CACNA1C,CACNG5,CRHR2,GAD1,GLI1,ITPR2,ITPR3,NT5C,PRKCE,PTGS2
PXR/RXR Activation	0.726	0.0923	0.816	ABCB1,ABCC3,CYP2C8,HMGCS2,IL6,PPARGC1A
Activation of IRF by Cytosolic Pattern Recognition Receptors	0.726	0.0923	0	DHX58,IKBKE,IL6,MAPK9,MAVS,ZBP1
Renin-Angiotensin Signaling	0.724	0.082	-2.828	ADCY7,ITPR2,ITPR3,MAPK9,PAK2,PRKCE,PTGER2,PTK2B,RAP2B,SHC3
Paxillin Signaling	0.717	0.0833	-2.236	ITGA1,ITGB2,ITGB4,ITGB8,MAPK9,PAK2,PTK2B,RAP2B,TLN2
mTOR Signaling	0.712	0.0755	0	EIF4EBP2,EIF4G3,HMOX1,PPP2R3A,PRKAB2,PRKCE,RAP2B,RHOB,RHOC,RHOG,RHOT1,RPS4X,RPS4Y2,STK11,VEGFB,VEGFD
Oxytocin In Brain Signaling Pathway	0.71	0.0761	-1.291	CACNA1B,CACNA1C,CACNG5,EIF2A,IL6,ITPR2,ITPR3,NLRP4,PLA2G4D,PLA2R1,PRKCE,PTGS2,PYCARD,RAP2B,RGS2
LXR/RXR Activation	0.71	0.0813	1.414	ABCG4,CLU,IL1A,IL1RL2,IL1RN,IL6,MYLIP,PON1,PTGS2,RXRG
Non-Small Cell Lung Cancer Signaling	0.71	0.0851	-2	E2F1,E2F5,HDAC5,HDAC9,ITPR2,ITPR3,RAP2B,RXRG
Pyridoxal 5'-phosphate Salvage Pathway	0.706	0.0909	0	CDK1,MAP2K3,MAPK9,NEK2,PAK2,PRKCE
IL-17A Signaling in Gastric Cells	0.701	0.115	#NUM!	CCL20,CXCL10,MAPK9
Estrogen-mediated S-phase Entry	0.701	0.115	#NUM!	CDK1,E2F1,E2F5
Urate Biosynthesis/Inosine 5'-phosphate Degradation	0.699	0.143	#NUM!	NT5C,NT5E
Pulmonary Healing Signaling Pathway	0.688	0.0754	-2.84	CSF2,CXCL12,FZD10,FZD2,MAPK9,MMP2,MMP20,PRKAB2,PRKCE,RAP2B,TCF7L1,THBS1,VEGFB,VEGFD,WNT1
ID1 Signaling Pathway	0.678	0.075	-0.775	ATF3,BAX,CCN2,CHRNB3,E2F1,EGR1,FGF2,IL6,MMP2,PTGER4,RAP2B,RHOC,VEGFB,VEGFD,ZNF148
IL-1 Signaling	0.678	0.0833	-0.816	ADCY7,GNA12,IKBKE,IL1A,IRAK3,MAP2K3,MAPK9,TAB1
Death Receptor Signaling	0.678	0.0833	-1.414	BIRC3,HSPB7,IKBKE,NAIP,PARP4,TNFRSF25,TNFSF12,TNKS
NAD Salvage Pathway II	0.67	0.111	#NUM!	NMNAT1,NT5C,NT5E
Phosphatidylglycerol Biosynthesis II (Non-plastidic)	0.67	0.111	#NUM!	ABHD5,GPAT2,GPAT3
Pancreatic Adenocarcinoma Signaling	0.666	0.0794	-1.342	BRCA2,E2F1,E2F5,HDAC5,HDAC9,HMOX1,MAPK9,PTGS2,VEGFB,VEGFD
Cell Cycle: G1/S Checkpoint Regulation	0.666	0.0882	1.633	ATM,CDKN2C,E2F1,E2F5,HDAC5,HDAC9
Heme Degradation	0.664	0.25	#NUM!	HMOX1
Branched-chain α-keto acid Dehydrogenase Complex	0.664	0.25	#NUM!	DBT
Spermine and Spermidine Degradation I	0.664	0.25	#NUM!	PAOX
Phenylethylamine Degradation I	0.664	0.25	#NUM!	AOC3
Eumelanin Biosynthesis	0.664	0.25	#NUM!	MIF
Arginine Degradation I (Arginase Pathway)	0.664	0.25	#NUM!	ARG1
14-3-3-mediated Signaling	0.652	0.0787	-0.378	BAX,GFAP,MAPK9,MAPT,PLCB2,PLCL1,PRKCE,RAP2B,STK11,TUBB2B
Coronavirus Pathogenesis Pathway	0.644	0.0739	0.258	BAX,E2F1,E2F5,EEF1A2,EIF2A,HDAC5,HDAC9,IL6,MAPK9,MAVS,OAS2,PTGS2,PYCARD,RPS4X,RPS4Y2
Ephrin Receptor Signaling	0.644	0.0739	-1.134	CXCL12,EFNB3,EPHB4,GNA12,GRIN2D,GRIN3B,ITGA1,ITGB2,ITGB4,ITGB8,PAK2,RAP2B,SORBS1,VEGFB,VEGFD
Senescence Pathway	0.631	0.0707	-1.147	ATF3,ATM,CACNA1B,CACNA1C,CACNG5,CDK1,DMTF1,E2F1,E2F5,GADD45A,GADD45B,IKBKE,IL1A,IL6,ITPR2,ITPR3,MAP2K3,PDK1,PPP2R3A,PPP3CB,RAP2B
Agrin Interactions at Neuromuscular Junction	0.629	0.0857	-1.342	ERBB4,GABPB1,MAPK9,PAK2,RAP2B,UTRN
Circadian Rhythm Signaling	0.613	0.0709	#NUM!	ADCY7,ADCYAP1R1,CACNA1B,CACNA1C,CACNG5,CIRBP,EIF4EBP2,GAD1,GRIN2D,GRIN3B,ITPR2,ITPR3,MAP2K3,NT5C,PLCB2,PLCL1,PRKAB2,PRKCE,RAP2B
Chondroitin Sulfate Degradation (Metazoa)	0.611	0.125	#NUM!	CEMIP,HYAL2
Adenosine Nucleotides Degradation II	0.611	0.125	#NUM!	NT5C,NT5E
Production of Nitric Oxide and Reactive Oxygen Species in Macrophages	0.609	0.0733	0.535	CLU,CYBA,IKBKE,MAPK9,NCF1,PON1,PPP1CB,PPP1R14B,PPP2R3A,PRKCE,RHOB,RHOC,RHOG,RHOT1
B Cell Activating Factor Signaling	0.6	0.093	0	IKBKE,MAPK9,TNFRSF17,TNFSF13B
BMP signaling pathway	0.588	0.0805	-1.633	BMP5,BMP7,BMP8B,GREM1,MAPK9,RAP2B,TAB1
Xenobiotic Metabolism AHR Signaling Pathway	0.588	0.0805	-1.134	AHR,ALDH1A3,HDAC5,HSP90AA1,IL1A,IL6,PON1
Regulation Of The Epithelial Mesenchymal Transition In Development Pathway	0.588	0.0805	-1.633	APH1A,BRCA1,FZD10,FZD2,GLI1,TCF7L1,WNT1
HGF Signaling	0.587	0.0758	-1.342	HGF,IL6,ITGA1,ITGB2,ITGB4,ITGB8,MAPK9,PRKCE,PTGS2,RAP2B
Ferroptosis Signaling Pathway	0.587	0.0758	0.632	AIFM2,ANGPTL4,CBS/CBSL,EIF2A,FANCD2,HMOX1,PRKAB2,RAP2B,SLC7A11,TXNRD1
MIF Regulation of Innate Immunity	0.578	0.0909	-2	MAPK9,MIF,PLA2G4D,PTGS2
Thrombin Signaling	0.578	0.0711	-1.807	ADCY7,ARHGEF1,ARHGEF10,ARHGEF4,GNA12,ITPR2,ITPR3,PLCB2,PLCL1,PPP1CB,PRKCE,RAP2B,RHOB,RHOC,RHOG,RHOT1
Protein Citrullination	0.578	0.2	#NUM!	PADI2
Tetrahydrofolate Salvage from 5,10-methenyltetrahydrofolate	0.578	0.2	#NUM!	MTHFD1L
Citrulline-Nitric Oxide Cycle	0.578	0.2	#NUM!	ASS1
dTMP De Novo Biosynthesis	0.578	0.2	#NUM!	DHFR
Folate Polyglutamylation	0.578	0.2	#NUM!	MTHFD1L
BER (Base Excision Repair) Pathway	0.578	0.0909	-1	E2F1,LIG1,MAP2K3,RPA1
GABA Receptor Signaling	0.575	0.0752	#NUM!	ADCY7,CACNA1B,CACNA1C,CACNG5,GABRG1,GAD1,GNA12,ITPR2,ITPR3,UBD
Dermatan Sulfate Degradation (Metazoa)	0.572	0.118	#NUM!	CEMIP,HYAL2
NER (Nucleotide Excision Repair, Enhanced Pathway)	0.572	0.0777	-0.816	CHAF1A,ERCC4,H4C13,H4C2,LIG1,PRIM1,RPA1,UVSSA
MSP-RON Signaling In Macrophages Pathway	0.559	0.0756	0.333	ARG1,CIITA,HLA-DOA,IKBKE,IL12B,ITGB2,KLK10,PTGS2,RAP2B
Estrogen Biosynthesis	0.558	0.0889	#NUM!	AKR1C1/AKR1C2,AKR1C3,CYP2C8,HSD17B7
Coronavirus Replication Pathway	0.558	0.0889	0	BAG3,IFITM1,IFITM10,TUBB2B
Role of NANOG in Mammalian Embryonic Stem Cell Pluripotency	0.547	0.075	#NUM!	BMP5,BMP7,BMP8B,FZD10,FZD2,IL6ST,RAP2B,TCF7L1,WNT1
Sphingosine-1-phosphate Signaling	0.547	0.075	-0.333	ADCY7,GNA12,PLCB2,PLCL1,PTK2B,RHOB,RHOC,RHOG,RHOT1
PCP (Planar Cell Polarity) Pathway	0.547	0.0833	-2.236	FZD10,FZD2,LGR4,MAPK9,WNT1
p38 MAPK Signaling	0.547	0.075	-1.414	HSPB7,IL1A,IL1RL2,IL1RN,IRAK3,MAP2K3,MAPT,PLA2G4D,TAB1
GPCR-Mediated Integration of Enteroendocrine Signaling Exemplified by an L Cell	0.544	0.08	-0.816	ADCY7,GAL,ITPR2,ITPR3,PLCB2,PLCL1
SNARE Signaling Pathway	0.539	0.0735	0	ADCY7,CACNA1B,HSPA8,MYH6,MYH7,RIMS1,STX1A,STXBP5,SYN1,SYT14
tRNA Splicing	0.536	0.087	0	PDE10A,PDE3B,PDE5A,TRPT1
TNFR2 Signaling	0.53	0.0938	#NUM!	BIRC3,IKBKE,NAIP
Dopamine Degradation	0.53	0.0938	#NUM!	ALDH1A3,SULT1B1,SULT1C3
PI3K/AKT Signaling	0.53	0.0704	0.447	CXCR2,HSP90AA1,IKBKE,IL13RA2,IL1RL2,IL6ST,IL7R,ITGA1,ITGB2,ITGB4,ITGB8,PPP2R3A,PTGS2,RAP2B
Macropinocytosis Signaling	0.527	0.0789	#NUM!	HGF,ITGB2,ITGB4,ITGB8,PRKCE,RAP2B
Type II Diabetes Mellitus Signaling	0.523	0.0719	-1.342	ACSF2,CACNA1B,CACNA1C,CACNG5,IKBKE,ITPR2,ITPR3,MAPK9,PRKAB2,PRKCE,SLC2A2
Role of IL-17F in Allergic Inflammatory Airway Diseases	0.516	0.0851	#NUM!	CSF2,CXCL10,IL11,IL6
Semaphorin Signaling in Neurons	0.513	0.0806	#NUM!	PAK2,RHOB,RHOC,RHOG,RHOT1
Arginine Biosynthesis IV	0.513	0.167	#NUM!	ASS1
Pyruvate Fermentation to Lactate	0.513	0.167	#NUM!	LDHA
Chondroitin and Dermatan Biosynthesis	0.513	0.167	#NUM!	CSGALNACT2
Arginine Degradation VI (Arginase 2 Pathway)	0.513	0.167	#NUM!	ARG1
Zymosterol Biosynthesis	0.513	0.167	#NUM!	HSD17B7
NAD Biosynthesis III	0.513	0.167	#NUM!	NMNAT1
GDP-mannose Biosynthesis	0.513	0.167	#NUM!	MPI
Airway Inflammation in Asthma	0.506	0.0909	#NUM!	CCL20,CSF2,IL12B
γ-linolenate Biosynthesis II (Animals)	0.504	0.105	#NUM!	ACSF2,FADS2
Synaptogenesis Signaling Pathway	0.476	0.0662	-3.13	ADCY7,CACNA1B,CDH13,CDH3,EFNB3,EIF4EBP2,EPHB4,GRIN2D,GRIN3B,HSPA8,MAPT,PRKCE,RAP2B,RASGRP1,SHC3,STX1A,STXBP5,SYN1,SYT14,THBS1,THBS3
CLEAR Signaling Pathway	0.475	0.0667	-0.229	ATP6AP1L,CASTOR1,FGF2,FLT1,HGF,ITPR2,ITPR3,MAPK9,MITF,NEU1,PPARGC1A,PPP2R3A,PPP3CB,PRKAB2,PRKCE,RAP2B,STK11,TLR1,TLR8
NRF2-mediated Oxidative Stress Response	0.475	0.0675	-0.378	AOX1,CYP2C8,DNAJA1,DNAJA4,DNAJB1,DNAJB2,DNAJB4,DNAJC13,DNAJC21,HMOX1,HSP90AA1,MAP2K3,MAPK9,PRKCE,RAP2B,TXNRD1
Inflammasome pathway	0.475	0.1	#NUM!	NAIP,PYCARD
Renal Cell Carcinoma Signaling	0.47	0.075	#NUM!	EGLN3,ELOB,HGF,PAK2,RAP2B,UBD
Chemokine Signaling	0.47	0.075	-0.816	CCL13,CXCL12,PLCB2,PPP1CB,PTK2B,RAP2B
Sertoli Cell-Sertoli Cell Junction Signaling	0.469	0.068	#NUM!	CLDN16,CLDN19,CLDN4,ITGA1,ITGB2,ITGB4,ITGB8,JAM2,MAP2K3,MAPK9,RAP2B,SORBS1,SPTB,TUBB2B
Induction of Apoptosis by HIV1	0.465	0.0769	-0.447	BAX,BIRC3,IKBKE,MAPK9,NAIP
Small Cell Lung Cancer Signaling	0.463	0.0729	#NUM!	E2F1,E2F5,HDAC5,HDAC9,IKBKE,PTGS2,RXRG
PI3K Signaling in B Lymphocytes	0.463	0.0699	-1	ATF3,IKBKE,ITPR2,ITPR3,PLCB2,PLCL1,PLEKHA4,PPP3CB,RAP2B,SYK
Coagulation System	0.462	0.0857	#NUM!	PLAT,PLAU,THBD
DNA Methylation and Transcriptional Repression Signaling	0.462	0.0857	#NUM!	CHD3,H4C13,H4C2
Cell Cycle: G2/M DNA Damage Checkpoint Regulation	0.461	0.08	-1	ATM,BRCA1,CDK1,GADD45A
NAD Biosynthesis from 2-amino-3-carboxymuconate Semialdehyde	0.457	0.143	#NUM!	NMNAT1
Thioredoxin Pathway	0.457	0.143	#NUM!	TXNRD1
Acetyl-CoA Biosynthesis I (Pyruvate Dehydrogenase Complex)	0.457	0.143	#NUM!	DBT
NAD Salvage Pathway III	0.457	0.143	#NUM!	NMNAT1
Mitotic Roles of Polo-Like Kinase	0.45	0.0758	#NUM!	CDK1,HSP90AA1,PLK2,PLK4,PPP2R3A
WNT/Ca+ pathway	0.45	0.0758	-0.447	FZD10,FZD2,PLCB2,PLCL1,ROR1
Glutamate Receptor Signaling	0.45	0.0758	#NUM!	GLS,GRIN2D,GRIN3B,SLC1A1,SLC1A3
Androgen Biosynthesis	0.447	0.0952	#NUM!	AKR1C3,HSD3B7
Histamine Degradation	0.447	0.0952	#NUM!	ALDH1A3,HNMT
Fatty Acid α-oxidation	0.447	0.0952	#NUM!	ALDH1A3,PTGS2
Role of MAPK Signaling in Promoting the Pathogenesis of Influenza	0.447	0.0708	-2.121	ATP6AP1L,BAX,MAP2K3,MAPK9,PLA2G4D,PLA2R1,PTGS2,RAP2B
G Beta Gamma Signaling	0.445	0.0698	-1.89	CACNA1B,CACNA1C,CACNG5,CAV2,GNA12,ITPR2,ITPR3,PRKCE,RAP2B
Amyloid Processing	0.445	0.0784	#NUM!	APH1A,BACE1,MAPT,PRKCE
MIF-mediated Glucocorticoid Regulation	0.441	0.0833	#NUM!	MIF,PLA2G4D,PTGS2
Salvage Pathways of Pyrimidine Ribonucleotides	0.439	0.0714	-0.378	APOBEC3A,CDK1,MAP2K3,MAPK9,NEK2,PAK2,PRKCE
UVA-Induced MAPK Signaling	0.439	0.0714	#NUM!	ATM,MAPK9,PARP4,PLCB2,PLCL1,RAP2B,TNKS
IL-17A Signaling in Airway Cells	0.435	0.0746	#NUM!	CCL20,IKBKE,IL6,MAPK9,MUC5AC
Phospholipases	0.435	0.0746	-0.447	HMOX1,PLA2G4D,PLA2R1,PLCB2,PLCL1
TNFR1 Signaling	0.428	0.0769	0	BIRC3,IKBKE,NAIP,PAK2
Sirtuin Signaling Pathway	0.427	0.0651	0	BAX,CPS1,E2F1,EPO,GABARAPL1,GABPB1,GADD45A,GADD45B,GLS,HMGCS2,LDHA,NDRG1,PDK1,POLR1C,POLR1D,PPARGC1A,SIRT5,STK11,TP53BP1
fMLP Signaling in Neutrophils	0.425	0.0687	-1.89	FPR3,GNA12,ITPR2,ITPR3,NCF1,PLCB2,PPP3CB,PRKCE,RAP2B
Cardiac Hypertrophy Signaling	0.424	0.0654	-1.604	ADCY7,CACNA1B,CACNA1C,CACNG5,GNA12,IL6,MAP2K3,MAPK9,PLCB2,PLCL1,PPP3CB,RAP2B,RHOB,RHOC,RHOG,RHOT1,TAB1
VEGF Family Ligand-Receptor Interactions	0.418	0.0714	-2.449	FLT1,PLA2G4D,PRKCE,RAP2B,VEGFB,VEGFD
Histidine Degradation III	0.412	0.125	#NUM!	MTHFD1L
Sphingomyelin Metabolism	0.412	0.125	#NUM!	SGMS2
CREB Signaling in Neurons	0.411	0.0627	-3	ADCY7,ADCYAP1R1,ADGRB1,ADGRG1,ADGRG7,CACNA1B,CACNA1C,CACNG5,CASR,CRHR2,FGF2,FLT1,FPR3,FZD10,FZD2,GNA12,GPR180,GPR63,GPR68,GPRC5A,GRIN2D,HGF,ITPR2,ITPR3,LGR4,LGR5,MC1R,NTSR1,P2RY10,P2RY2,PLCB2,PLCL1,PRKCE,PTGER2,PTGER4,RAP2B,SHC3,TBXA2R
Neuregulin Signaling	0.406	0.0684	#NUM!	ERBB4,HSP90AA1,ITGA1,ITGB2,ITGB4,ITGB8,PRKCE,RAP2B
Neuropathic Pain Signaling In Dorsal Horn Neurons	0.406	0.0693	-1.89	GRIN2D,GRIN3B,ITPR2,ITPR3,PLCB2,PLCL1,PRKCE
Gα12/13 Signaling	0.406	0.0677	-0.333	ARHGEF1,CDH13,CDH3,GNA12,IKBKE,MAPK9,PTK2B,RAP2B,TBXA2R
IL-17A Signaling in Fibroblasts	0.403	0.0789	#NUM!	IKBKE,IL6,LCN2
Gap Junction Signaling	0.403	0.0657	#NUM!	ADCY7,CSNK1G1,GAD1,GJC3,ITPR2,ITPR3,NT5C,PLCB2,PLCL1,PPP3CB,PRKCE,RAP2B,TUBB2B
Vitamin-C Transport	0.398	0.087	#NUM!	STOM,TXNRD1
PAK Signaling	0.396	0.0678	-2	ITGA1,ITGB2,ITGB4,ITGB8,MAPK9,PAK2,PTK2B,RAP2B
FGF Signaling	0.395	0.0698	0	FGF2,FGF20,FGF8,FGF9,HGF,MAP2K3
ERK/MAPK Signaling	0.39	0.0648	-0.632	HSPB7,ITGA1,ITGB2,ITGB4,ITGB8,PAK2,PLA2G4D,PPP1CB,PPP1R14B,PPP2R3A,PRKCE,PTK2B,RAP2B,TLN2
CCR3 Signaling in Eosinophils	0.387	0.0667	-2.236	GNA12,ITPR2,ITPR3,PAK2,PLA2G4D,PLCB2,PPP1CB,PRKCE,RAP2B
Sumoylation Pathway	0.384	0.068	-0.378	MAPK9,RHOB,RHOC,RHOG,RHOT1,RPA1,SUMO3
Virus Entry via Endocytic Pathways	0.374	0.0673	#NUM!	AP1S2,ITGB2,ITGB4,ITGB8,PRKCE,RAP2B,ZBTB12
Mouse Embryonic Stem Cell Pluripotency	0.374	0.0673	-1.89	FZD10,FZD2,ID2,IL6ST,RAP2B,TAB1,TCF7L1
Apoptosis Signaling	0.374	0.0673	0.378	BAX,BIRC3,CDK1,IKBKE,NAIP,PRKCE,RAP2B
Phosphatidylethanolamine Biosynthesis II	0.373	0.111	#NUM!	ETNK1
Salvage Pathways of Pyrimidine Deoxyribonucleotides	0.373	0.111	#NUM!	APOBEC3A
RAC Signaling	0.361	0.0652	-1	ITGA1,ITGB2,ITGB4,ITGB8,MCF2L,NCF1,PAK2,PTK2B,RAP2B
Role of IL-17A in Arthritis	0.356	0.0702	#NUM!	CCL20,MAP2K3,MAPK9,PTGS2
G-Protein Coupled Receptor Signaling	0.354	0.0612	-3.507	ADCY7,ADCYAP1R1,ADGRB1,ADGRG1,ADGRG7,AMOT,CASR,CNGA3,CRHR2,CXCR2,FPR3,FZD10,FZD2,GNA12,GPR180,GPR63,GPR68,GPRC5A,IKBKE,LGR4,LGR5,MAP2K3,MAPK9,MC1R,MEGF6,NTSR1,P2RY10,P2RY2,PAK2,PDE10A,PDE3B,PDE5A,PLCB2,PPP3CB,PRKCE,PTGER2,PTGER4,PTK2B,RAP2B,RASGRP1,RGS2,SHC3,TBXA2R
Reelin Signaling in Neurons	0.353	0.0647	-2.333	ARHGEF1,ARHGEF10,ARHGEF4,GRIN2D,GRIN3B,MAP2K3,MAPK9,MAPT,PDK1
Insulin Secretion Signaling Pathway	0.347	0.0625	-1.604	ADCY7,CACNA1B,CACNA1C,CACNG5,CPE,EIF2A,EIF4EBP2,EIF4G3,ITPR2,ITPR3,NALCN,PLCB2,PLCL1,PRKCE,SLC2A2,SLC2A5,STX1A
Polyamine Regulation in Colon Cancer	0.343	0.069	0	ARG1,MAP2K3,MXD1,TRPC1
Cancer Drug Resistance By Drug Efflux	0.343	0.069	#NUM!	ABCB1,PDK1,PTGS2,RAP2B
Crosstalk between Dendritic Cells and Natural Killer Cells	0.34	0.0659	-1.342	CD209,CD69,CSF2,IL12B,IL6,TLN2
RANK Signaling in Osteoclasts	0.34	0.0659	0	BIRC3,IKBKE,MAPK9,MITF,PPP3CB,PTK2B
Apelin Adipocyte Signaling Pathway	0.34	0.0659	0.447	ADCY7,CLIC2,MAPK9,NCF1,PPARGC1A,PRKAB2
Prostanoid Biosynthesis	0.339	0.1	#NUM!	PTGS2
Dolichyl-diphosphooligosaccharide Biosynthesis	0.339	0.1	#NUM!	ALG13
Xenobiotic Metabolism Signaling	0.339	0.0621	#NUM!	ABCB1,ABCC3,AHR,ALDH1A3,CYP2C8,HDAC5,HMOX1,HSP90AA1,IL1A,IL6,MAP2K3,MAPK9,PPARGC1A,PPP2R3A,PRKCE,RAP2B,SULT1B1,SULT1C3
April Mediated Signaling	0.338	0.0714	#NUM!	IKBKE,MAPK9,TNFRSF17
Apelin Endothelial Signaling Pathway	0.336	0.0638	-0.378	ADCY7,GNA12,HDAC5,KLF2,MAPK9,PLCB2,PRKAB2,PRKCE,RAP2B
α-Adrenergic Signaling	0.335	0.0648	-2.236	ADCY7,GNA12,ITPR2,ITPR3,PRKCE,RAP2B,SLC8A2
Caveolar-mediated Endocytosis Signaling	0.335	0.0667	#NUM!	ITGA1,ITGB2,ITGB4,ITGB8,ZBTB12
Gluconeogenesis I	0.335	0.0769	#NUM!	ENO2,PGK2
Gαs Signaling	0.332	0.064	0	ADCY7,ADD3,CNGA3,GNA12,MC1R,PTGER2,PTGER4,RGS2
Oncostatin M Signaling	0.324	0.0698	#NUM!	IL6ST,PLAU,RAP2B
Leptin Signaling in Obesity	0.324	0.0658	#NUM!	ADCY7,LEPR,PDE3B,PLCB2,PLCL1
Retinoic acid Mediated Apoptosis Signaling	0.318	0.0667	#NUM!	PARP4,RARG,RXRG,TNKS
Dermatan Sulfate Biosynthesis	0.318	0.0667	2	CSGALNACT2,DSEL,SULT1B1,SULT1C3
Glycolysis I	0.317	0.0741	#NUM!	ENO2,PGK2
ERBB Signaling	0.312	0.0638	-1.633	ERBB4,MAP2K3,MAPK9,PAK2,PRKCE,RAP2B
B Cell Development	0.31	0.0682	#NUM!	DNTT,HLA-DOA,IL7R
Ketogenesis	0.31	0.0909	#NUM!	HMGCS2
Kinetochore Metaphase Signaling Pathway	0.309	0.0631	0.378	CDK1,DSN1,KNTC1,NEK2,PPP1CB,PPP1R14B,REC8
PPARα/RXRα Activation	0.308	0.0615	1.265	ADCY7,CYP2C8,HSP90AA1,IKBKE,IL1RL2,IL6,MAP2K3,PLCB2,PLCL1,PPARGC1A,PRKAB2,RAP2B
Maturity Onset Diabetes of Young (MODY) Signaling	0.304	0.0641	#NUM!	APOL6,CACNA1B,CACNA1C,CACNG5,SLC2A2
Role of WNT/GSK-3β Signaling in the Pathogenesis of Influenza	0.304	0.0641	#NUM!	CSNK1G1,FZD10,FZD2,TCF7L1,WNT1
IL-7 Signaling Pathway	0.304	0.0641	1	BAX,BCL6,DNTT,HGF,IL7R
Regulation of eIF4 and p70S6K Signaling	0.303	0.0615	#NUM!	EIF2A,EIF4EBP2,EIF4G3,ITGA1,ITGB2,ITGB4,ITGB8,PPP2R3A,RAP2B,RPS4X,RPS4Y2
Opioid Signaling Pathway	0.303	0.0607	-1.807	ADCY7,CACNA1B,CACNA1C,CACNG5,GNA12,GRIN2D,GRIN3B,ITPR2,ITPR3,MAP2K3,PDK1,PPP3CB,PRKCE,RAP2B,RGS19,RGS20,TCF7L1
Integrin Signaling	0.301	0.061	-1.155	ITGA1,ITGB2,ITGB4,ITGB8,PAK2,PARVB,PPP1CB,RAP2B,RHOB,RHOC,RHOG,RHOT1,TLN2
TGF-β Signaling	0.293	0.0625	-1	BMP7,MAP2K3,MAPK9,RAP2B,TAB1,VDR
Endocannabinoid Cancer Inhibition Pathway	0.291	0.0612	3	ADCY7,ATF3,EIF2A,MAP2K3,MMP2,PRKAB2,TCF7L1,VEGFB,VEGFD
Autophagy	0.289	0.0605	-1.732	ATM,E2F1,EIF2A,FGF2,GABARAPL1,HGF,LAMP2,MAPK9,PPP2R3A,PPP3CB,PRKAB2,RGS19,STK11
Role of RIG1-like Receptors in Antiviral Innate Immunity	0.284	0.0652	#NUM!	DHX58,IKBKE,MAVS
Apelin Pancreas Signaling Pathway	0.284	0.0652	#NUM!	MAPK9,PDE3B,PRKAB2
IL-23 Signaling Pathway	0.284	0.0652	#NUM!	CSF2,IL12B,RUNX1
Natural Killer Cell Signaling	0.283	0.0603	0	FCGR3A/FCGR3B,HSPA1A/HSPA1B,HSPA1L,HSPA8,IL12B,MAP2K3,NCR1,PAK2,PTK2B,RAP2B,SH2D1A,SYK
Superpathway of Cholesterol Biosynthesis	0.283	0.069	#NUM!	HMGCS2,HSD17B7
Sonic Hedgehog Signaling	0.283	0.069	#NUM!	CDK1,GLI1
iNOS Signaling	0.272	0.0638	#NUM!	IKBKE,IRAK3,TAB1
Dermatan Sulfate Biosynthesis (Late Stages)	0.272	0.0638	#NUM!	DSEL,SULT1B1,SULT1C3
cAMP-mediated signaling	0.272	0.0596	-0.832	ADCY7,AKAP12,CNGA3,CXCR2,MC1R,PDE10A,PDE3B,PDE5A,PKIB,PPP3CB,PTGER2,PTGER4,RGS2,TBXA2R
Role of Tissue Factor in Cancer	0.269	0.0603	#NUM!	CCN1,CCN2,CSF2,EGR1,GNA12,PTK2B,RAP2B
Acute Phase Response Signaling	0.265	0.0595	-1.265	HMOX1,IKBKE,IL1A,IL1RN,IL6,IL6ST,MAP2K3,MAPK9,RAP2B,SERPINA3,TAB1
Semaphorin Neuronal Repulsive Signaling Pathway	0.264	0.0596	0.707	ITGA1,ITGB2,ITGB4,ITGB8,MAP2K3,MAPT,PAK2,PPP1CB,STK11
NAD biosynthesis II (from tryptophan)	0.26	0.0769	#NUM!	NMNAT1
Oleate Biosynthesis II (Animals)	0.26	0.0769	#NUM!	FADS2
Cholesterol Biosynthesis I	0.26	0.0769	#NUM!	HSD17B7
NAD Phosphorylation and Dephosphorylation	0.26	0.0769	#NUM!	NNT
Cholesterol Biosynthesis II (via 24,25-dihydrolanosterol)	0.26	0.0769	#NUM!	HSD17B7
Cholesterol Biosynthesis III (via Desmosterol)	0.26	0.0769	#NUM!	HSD17B7
Apelin Muscle Signaling Pathway	0.26	0.0625	#NUM!	GNA12,PPARGC1A,PRKAB2
TR/RXR Activation	0.249	0.0595	#NUM!	AKR1C1/AKR1C2,AKR1C3,PDE3B,PPARGC1A,RXRG
Spliceosomal Cycle	0.249	0.0612	#NUM!	DDX46,HSPA8,RBM8A
BAG2 Signaling Pathway	0.249	0.0595	2.236	HSP90AA1,HSPA1A/HSPA1B,HSPA1L,HSPA8,MAPT
CD40 Signaling	0.245	0.0597	#NUM!	IKBKE,MAP2K3,MAPK9,PTGS2
DNA Double-Strand Break Repair by Non-Homologous End Joining	0.24	0.0714	#NUM!	ATM
Role of IL-17A in Psoriasis	0.24	0.0714	#NUM!	CCL20
Mevalonate Pathway I	0.24	0.0714	#NUM!	HMGCS2
Colanic Acid Building Blocks Biosynthesis	0.24	0.0714	#NUM!	MPI
Mineralocorticoid Biosynthesis	0.24	0.0714	#NUM!	HSD3B7
Melanoma Signaling	0.239	0.06	#NUM!	E2F1,MITF,RAP2B
Chondroitin Sulfate Biosynthesis (Late Stages)	0.239	0.06	#NUM!	CSGALNACT2,SULT1B1,SULT1C3
FAT10 Cancer Signaling Pathway	0.239	0.06	#NUM!	IKBKE,IL6,UBD
Telomere Extension by Telomerase	0.221	0.0667	#NUM!	TNKS
Fatty Acid Activation	0.221	0.0667	#NUM!	ACSF2
Choline Biosynthesis III	0.221	0.0667	#NUM!	HMOX1
Glucocorticoid Biosynthesis	0.221	0.0667	#NUM!	HSD3B7
Granzyme B Signaling	0.204	0.0625	#NUM!	LMNB1
Extrinsic Prothrombin Activation Pathway	0.204	0.0625	#NUM!	THBD
Mismatch Repair in Eukaryotes	0.204	0.0625	#NUM!	RPA1
Parkinson's Signaling	0.204	0.0625	#NUM!	UCHL1
CSDE1 Signaling Pathway	0	0.0357	#NUM!	HNRNPC,PABPC4
IL-13 Signaling Pathway	0	0.0345	0	ARG1,IL13RA2,IL24,MUC5AC
Oxytocin In Spinal Neurons Signaling Pathway	0	0.0571	#NUM!	GAD1,NT5C
Fc Epsilon RI Signaling	0	0.0593	-1.633	CSF2,MAP2K3,MAPK9,PLA2G4D,PRKCE,RAP2B,SYK
Huntington's Disease Signaling	0	0.053	-1.134	BAX,CACNA1B,DNAJB1,GLS,HDAC5,HDAC9,HSPA1A/HSPA1B,HSPA1L,HSPA8,MAPK9,PLCB2,PRKCE,SHC3,STX1A,UBD
LPS/IL-1 Mediated Inhibition of RXR Function	0	0.0551	-2.449	ABCB1,ABCC3,ACOX2,ACSF2,ALDH1A3,CYP2C8,HMGCS2,IL1A,IL1RL2,IL1RN,MAPK9,PPARGC1A,SULT1B1,SULT1C3
Mitochondrial Dysfunction	0	0.0409	#NUM!	APH1A,BACE1,COX11,COX6B2,CYB5B,MAPK9,UQCR10
FXR/RXR Activation	0	0.0476	#NUM!	CLU,IL1A,IL1RN,MAPK9,PON1,PPARGC1A
Ceramide Signaling	0	0.0222	#NUM!	PPP2R3A,RAP2B
Tight Junction Signaling	0	0.0562	#NUM!	CLDN16,CLDN19,CLDN4,JAM2,LLGL1,MYH6,MYH7,PATJ,PPP2R3A,STX1A
IL-12 Signaling and Production in Macrophages	0	0.0441	#NUM!	CLU,IKBKE,IL12B,MAPK9,PON1,PRKCE
Role of NFAT in Regulation of the Immune Response	0	0.0187	-2.333	CSNK1G1,FCGR3A/FCGR3B,GNA12,HLA-DOA,IKBKE,ITPR2,ITPR3,PLCB2,PPP3CB,RAP2B,SYK
LPS-stimulated MAPK Signaling	0	0.0588	-0.447	IKBKE,MAP2K3,MAPK9,PRKCE,RAP2B
NF-κB Activation by Viruses	0	0.0513	-1	IKBKE,PRKCE,RAP2B,TNFRSF14
CCR5 Signaling in Macrophages	0	0.02	-2	CACNA1B,CACNA1C,CACNG5,CCL3,GNA12,ITPR2,ITPR3,MAPK9,PRKCE,PTK2B
IL-22 Signaling	0	0.0417	#NUM!	MAPK9
Calcium-induced T Lymphocyte Apoptosis	0	0.0109	-2.236	HLA-DOA,ITPR2,ITPR3,PPP3CB,PRKCE
Cytotoxic T Lymphocyte-mediated Apoptosis of Target Cells	0	0.00235	#NUM!	ZBTB12
CD27 Signaling in Lymphocytes	0	0.0526	#NUM!	IKBKE,MAP2K3,MAPK9
IL-3 Signaling	0	0.038	#NUM!	PPP3CB,PRKCE,RAP2B
Lymphotoxin β Receptor Signaling	0	0.0182	#NUM!	IKBKE
4-1BB Signaling in T Lymphocytes	0	0.0588	#NUM!	IKBKE,MAPK9
Thrombopoietin Signaling	0	0.0476	#NUM!	MPL,PRKCE,RAP2B
CTLA4 Signaling in Cytotoxic T Lymphocytes	0	0.0146	#NUM!	AP1S2,AP1S3,CD8B,PPP2R3A,PTPN22,SYK,ZBTB12
T Helper Cell Differentiation	0	0.0106	#NUM!	BCL6,HLA-DOA,IL12B,IL6,IL6ST
CD28 Signaling in T Helper Cells	0	0.0135	-1.633	HLA-DOA,IKBKE,ITPR2,ITPR3,MAPK9,PPP3CB,SYK
IL-15 Signaling	0	0.00568	#NUM!	CSF2,RAP2B,SYK
Dendritic Cell Maturation	0	0.0253	-1.807	CSF2,FCGR3A/FCGR3B,HLA-DOA,IKBKE,IL12B,IL1A,IL1RL2,IL1RN,IL6,LEPR,MAPK9,PLCB2,PLCL1,TAB1,ZBTB12
Mechanisms of Viral Exit from Host Cells	0	0.0488	#NUM!	LMNB1,PRKCE
Melatonin Signaling	0	0.0556	0	MAP2K3,PLCB2,PLCL1,PRKCE
Angiopoietin Signaling	0	0.039	#NUM!	IKBKE,PAK2,RAP2B
Relaxin Signaling	0	0.0452	#NUM!	ADCY7,GAD1,GNA12,NT5C,PDE10A,PDE3B,PDE5A
CNTF Signaling	0	0.0351	#NUM!	IL6ST,RAP2B
Docosahexaenoic Acid (DHA) Signaling	0	0.0263	#NUM!	BAX
ICOS-ICOSL Signaling in T Helper Cells	0	0.0118	#NUM!	HLA-DOA,IKBKE,ITPR2,ITPR3,PLEKHA4,PPP3CB
FLT3 Signaling in Hematopoietic Progenitor Cells	0	0.0122	#NUM!	RAP2B
Human Embryonic Stem Cell Pluripotency	0	0.0542	#NUM!	BMP5,BMP7,BMP8B,FGF2,FZD10,FZD2,GNA12,TCF7L1,WNT1
Melanocyte Development and Pigmentation Signaling	0	0.0408	0	ADCY7,MC1R,MITF,RAP2B
Antiproliferative Role of Somatostatin Receptor 2	0	0.039	#NUM!	GAD1,NT5C,RAP2B
Androgen Signaling	0	0.0592	-1	CACNA1B,CACNA1C,CACNG5,DNAJB1,GNA12,HSP90AA1,ITPR2,ITPR3,PRKCE,TGFB1I1
Role of OCT4 in Mammalian Embryonic Stem Cell Pluripotency	0	0.0435	#NUM!	BRCA1,FBXO15
Germ Cell-Sertoli Cell Junction Signaling	0	0.0585	#NUM!	MAP2K3,MAPK9,PAK2,RAP2B,RHOB,RHOC,RHOG,RHOT1,SORBS1,TUBB2B
Growth Hormone Signaling	0	0.0282	#NUM!	IGFBP3,PRKCE
Prolactin Signaling	0	0.0349	#NUM!	KCNMB4,PRKCE,RAP2B
Prostate Cancer Signaling	0	0.0526	#NUM!	E2F1,E2F5,HDAC5,HDAC9,HSP90AA1,RAP2B
Type I Diabetes Mellitus Signaling	0	0.0138	#NUM!	CPE,GAD1,HLA-DOA,IKBKE,IL12B,MAP2K3,MAPK9
Endometrial Cancer Signaling	0	0.0167	#NUM!	RAP2B
Primary Immunodeficiency Signaling	0	0.0357	#NUM!	CIITA,IL7R
Allograft Rejection Signaling	0	0.00207	#NUM!	HLA-DOA
Glioma Signaling	0	0.0565	#NUM!	CDKN2C,E2F1,E2F5,HDAC5,HDAC9,PRKCE,RAP2B
Autoimmune Thyroid Disease Signaling	0	0.0022	#NUM!	HLA-DOA
Acute Myeloid Leukemia Signaling	0	0.044	#NUM!	MAP2K3,RAP2B,RUNX1,TCF7L1
Thyroid Cancer Signaling	0	0.038	#NUM!	PDK1,RAP2B,TCF7L1
Graft-versus-Host Disease Signaling	0	0.00897	#NUM!	HLA-DOA,IL1A,IL1RN,IL6
Chronic Myeloid Leukemia Signaling	0	0.0561	#NUM!	E2F1,E2F5,HDAC5,HDAC9,IKBKE,RAP2B
p70S6K Signaling	0	0.053	-1.134	MAPT,PLCB2,PLCL1,PPP2R3A,PRKCE,RAP2B,SYK
ERK5 Signaling	0	0.0405	#NUM!	GNA12,IL6ST,RAP2B
MYC Mediated Apoptosis Signaling	0	0.04	#NUM!	BAX,IKBKE
G Protein Signaling Mediated by Tubby	0	0.0455	#NUM!	GNA12,PLCB2
Communication between Innate and Adaptive Immune Cells	0	0.014	#NUM!	CCL3,CD8B,CSF2,CXCL10,IL12B,IL1A,IL1RN,IL6,TLR1,TLR8,TNFRSF17,TNFSF13B,ZBTB12
Systemic Lupus Erythematosus Signaling	0	0.0177	#NUM!	C7,FCGR3A/FCGR3B,HNRNPC,IL1A,IL1RN,IL6,RAP2B,RNVU1-18,SNRPA1,SNRPE,TNFSF13B
CDC42 Signaling	0	0.0157	#NUM!	HLA-DOA,ITGA1,ITGB2,ITGB4,ITGB8,LLGL1,MAPK9,PAK2,PPP1CB
FAK Signaling	0	0.0384	-3.795	ADCYAP1R1,ADGRB1,ADGRG1,ADGRG7,CASR,CRHR2,CXCR2,ECM2,EFNB3,FLT1,FPR3,FZD10,FZD2,GPR180,GPR63,GPR68,GPRC5A,IL13RA2,IL1RL2,IL6ST,IL7R,ITGA1,ITGB2,ITGB4,ITGB8,LGR4,LGR5,MAPK9,MC1R,MMP2,NTSR1,P2RY10,P2RY2,PAK2,PCDH12,PTGER2,PTGER4,RAP2B,TBXA2R,TCF7L1
EIF2 Signaling	0	0.0357	-1.342	ATF3,EIF2A,EIF4G3,PPP1CB,RAP2B,RPL13,RPS4X,RPS4Y2
AMPK Signaling	0	0.041	1.342	ACTL6B,AK2,CHRNB3,GNA12,MAP2K3,PBRM1,PPARGC1A,PPP2R3A,PRKAB2,STK11
RHOA Signaling	0	0.0565	-1.633	ABL2,ARHGEF1,GNA12,MSN,PLEKHG5,PPP1CB,PTK2B
Phospholipase C Signaling	0	0.0353	-2.5	ADCY7,ARHGEF1,ARHGEF10,ARHGEF4,HDAC5,HDAC9,HMOX1,ITGA1,ITGB2,ITGB4,ITGB8,ITPR2,ITPR3,PLA2G4D,PLCB2,PPP1CB,PPP3CB,PRKCE,RAP2B,RHOB,RHOC,RHOG,RHOT1,SYK
HER-2 Signaling in Breast Cancer	0	0.0573	-1.732	COX11,COX6B2,IKBKE,IL1A,ITGB2,ITGB4,ITGB8,MMP2,NUP133,PDK1,PRKCE,PTGS2,RAP2B
Altered T Cell and B Cell Signaling in Rheumatoid Arthritis	0	0.0224	#NUM!	CSF2,HLA-DOA,IL12B,IL1A,IL1RN,IL6,SLAMF1,TLR1,TLR8,TNFRSF17,TNFSF13B
Protein Kinase A Signaling	0	0.0562	-0.229	ADCY7,ADD3,AKAP12,CNGA3,IHH,ITPR2,ITPR3,PDE10A,PDE3B,PDE5A,PLCB2,PLCL1,PPP1CB,PPP1R14B,PPP3CB,PRKCE,PTGS2,PTK2B,PTPN22,PTPN3,TCF7L1,TNNI1,UBASH3B
Estrogen-Dependent Breast Cancer Signaling	0	0.037	#NUM!	AKR1C1/AKR1C2,HSD17B7,RAP2B
Neuroprotective Role of THOP1 in Alzheimer's Disease	0	0.0583	-2.236	KLK10,MAPT,MME,PRSS33,PRSS56,SERPINA3,TMPRSS7
Regulation of IL-2 Expression in Activated and Anergic T Lymphocytes	0	0.0108	-0.447	IKBKE,MAPK9,PABPC4,PPP3CB,RAP2B
NUR77 Signaling in T Lymphocytes	0	0.00977	-1	HDAC9,HLA-DOA,PDK1,PPP3CB,PRKCE
PKCθ Signaling in T Lymphocytes	0	0.0161	-1	CACNA1B,CACNA1C,CACNG5,HLA-DOA,IKBKE,ITPR2,ITPR3,PPP3CB,RAP2B
Antiproliferative Role of TOB in T Cell Signaling	0	0.00235	#NUM!	PABPC4
MSP-RON Signaling Pathway	0	0.0517	#NUM!	IL12B,ITGB2,KLK10
OX40 Signaling Pathway	0	0.00418	#NUM!	HLA-DOA,MAPK9
Inhibition of Angiogenesis by TSP1	0	0.0588	#NUM!	MAPK9,THBS1
P2Y Purigenic Receptor Signaling Pathway	0	0.0451	-1.633	ADCY7,P2RY2,PLCB2,PLCL1,PRKCE,RAP2B
Tumoricidal Function of Hepatic Natural Killer Cells	0	0.0417	#NUM!	BAX
Intrinsic Prothrombin Activation Pathway	0	0.0476	#NUM!	KLK10,THBD
Role of JAK2 in Hormone-like Cytokine Signaling	0	0.0294	#NUM!	EPO
Role of JAK1 and JAK3 in γc Cytokine Signaling	0	0.058	#NUM!	IL7R,PTK2B,RAP2B,SYK
NGF Signaling	0	0.05	-1.342	BAX,IKBKE,MAPK9,RAP2B,RHOG,SHC3
Telomerase Signaling	0	0.0561	#NUM!	E2F1,HDAC5,HDAC9,HSP90AA1,PPP2R3A,RAP2B
Hematopoiesis from Pluripotent Stem Cells	0	0.0158	#NUM!	CD8B,CSF2,EPO,IL11,IL12B,IL1A,IL6
Transcriptional Regulatory Network in Embryonic Stem Cells	0	0.0556	#NUM!	H4C13,H4C2,TCF7L1
Ephrin B Signaling	0	0.0556	-1	CXCL12,EFNB3,EPHB4,GNA12
ERB2-ERBB3 Signaling	0	0.0154	#NUM!	RAP2B
ERBB4 Signaling	0	0.0588	#NUM!	APH1A,ERBB4,PRKCE,RAP2B
GDNF Family Ligand-Receptor Interactions	0	0.0526	#NUM!	ITPR2,ITPR3,MAPK9,RAP2B
Heparan Sulfate Biosynthesis	0	0.0233	#NUM!	SULT1B1,SULT1C3
Bupropion Degradation	0	0.04	#NUM!	CYP2C8
Thyroid Hormone Metabolism II (via Conjugation and/or Degradation)	0	0.05	#NUM!	SULT1B1,SULT1C3
Nicotine Degradation III	0	0.0345	#NUM!	AOX1,CYP2C8
Heparan Sulfate Biosynthesis (Late Stages)	0	0.0253	#NUM!	SULT1B1,SULT1C3
Glutathione Redox Reactions I	0	0.0357	#NUM!	CLIC2
Ubiquinol-10 Biosynthesis (Eukaryotic)	0	0.0333	#NUM!	MICAL3
D-myo-inositol-5-phosphate Metabolism	0	0.0564	-0.378	ATP1A2,DUSP14,FIG4,NOCT,NT5C,PLCB2,PPP1CB,PPP1R14B,PPP2R3A,PPP3CB,PTPN22
Melatonin Degradation I	0	0.0484	#NUM!	CYP2C8,SULT1B1,SULT1C3
Triacylglycerol Degradation	0	0.0526	#NUM!	DAGLA,PNLIPRP3,PNPLA4
D-myo-inositol (1,4,5)-Trisphosphate Biosynthesis	0	0.0385	#NUM!	PLCB2
Tryptophan Degradation X (Mammalian, via Tryptamine)	0	0.037	#NUM!	ALDH1A3
Chondroitin Sulfate Biosynthesis	0	0.0517	#NUM!	CSGALNACT2,SULT1B1,SULT1C3
1D-myo-inositol Hexakisphosphate Biosynthesis II (Mammalian)	0	0.0588	#NUM!	ITPKA
D-myo-inositol (1,4,5,6)-Tetrakisphosphate Biosynthesis	0	0.0559	0	ATP1A2,DUSP14,FIG4,NOCT,NT5C,PPP1CB,PPP1R14B,PPP2R3A,PPP3CB,PTPN22
Nicotine Degradation II	0	0.0303	#NUM!	AOX1,CYP2C8
Superpathway of Inositol Phosphate Compounds	0	0.0513	-0.707	ATP1A2,DUSP14,FIG4,ITPKA,NOCT,NT5C,PLCB2,PPP1CB,PPP1R14B,PPP2R3A,PPP3CB,PTPN22
Valine Degradation I	0	0.0476	#NUM!	DBT
Superpathway of D-myo-inositol (1,4,5)-trisphosphate Metabolism	0	0.0455	#NUM!	ITPKA
Mitochondrial L-carnitine Shuttle Pathway	0	0.0526	#NUM!	ACSF2
D-myo-inositol (1,3,4)-trisphosphate Biosynthesis	0	0.0588	#NUM!	ITPKA
Serotonin Degradation	0	0.0563	1	ALDH1A3,DHRS2,SULT1B1,SULT1C3
D-myo-inositol (3,4,5,6)-tetrakisphosphate Biosynthesis	0	0.0559	0	ATP1A2,DUSP14,FIG4,NOCT,NT5C,PPP1CB,PPP1R14B,PPP2R3A,PPP3CB,PTPN22
TCA Cycle II (Eukaryotic)	0	0.0435	#NUM!	OGDHL
3-phosphoinositide Degradation	0	0.0524	0	ATP1A2,DUSP14,FIG4,NOCT,NT5C,PPP1CB,PPP1R14B,PPP2R3A,PPP3CB,PTPN22
3-phosphoinositide Biosynthesis	0	0.0488	0	ATP1A2,DUSP14,FIG4,NOCT,NT5C,PPP1CB,PPP1R14B,PPP2R3A,PPP3CB,PTPN22
Superpathway of Melatonin Degradation	0	0.0448	#NUM!	CYP2C8,SULT1B1,SULT1C3
Histidine Degradation VI	0	0.0357	#NUM!	MICAL3
Stearate Biosynthesis I (Animals)	0	0.0476	#NUM!	ACSF2,DBT,PRXL2B
Noradrenaline and Adrenaline Degradation	0	0.0541	#NUM!	ALDH1A3,DHRS2
Pregnenolone Biosynthesis	0	0.037	#NUM!	MICAL3
Acetone Degradation I (to Methylglyoxal)	0	0.05	#NUM!	CYP2C8,PRXL2B
Putrescine Degradation III	0	0.0455	#NUM!	ALDH1A3
Oxidative Ethanol Degradation III	0	0.0357	#NUM!	ALDH1A3,CYP2C8
Ethanol Degradation IV	0	0.0417	#NUM!	ALDH1A3
Ethanol Degradation II	0	0.0588	#NUM!	ALDH1A3,DHRS2
Fatty Acid β-oxidation I	0	0.0278	#NUM!	ACSF2
Superpathway of Methionine Degradation	0	0.0526	#NUM!	CBS/CBSL,MTR
Superpathway of Geranylgeranyldiphosphate Biosynthesis I (via Mevalonate)	0	0.0556	#NUM!	HMGCS2
Epithelial Adherens Junction Signaling	0	0.051	0	HGF,PAK2,PPP2R3A,PRKAB2,RAP2B,STK11,STK3,TCF7L1
Gαi Signaling	0	0.0429	0	ADCY7,CXCR2,GNA12,RAP2B,SHC3,TBXA2R
PEDF Signaling	0	0.0357	#NUM!	IKBKE,RAP2B,TCF7L1
Remodeling of Epithelial Adherens Junctions	0	0.0441	#NUM!	HGF,MAPRE2,TUBB2B
Cysteine Biosynthesis III (mammalia)	0	0.04	#NUM!	CBS/CBSL
Role of p14/p19ARF in Tumor Suppression	0	0.0345	#NUM!	E2F1
TEC Kinase Signaling	0	0.0259	-1.667	GNA12,ITGA1,ITGB2,ITGB4,ITGB8,MAPK9,PAK2,PRKCE,PTK2B,RHOB,RHOC,RHOG,RHOT1,TNFRSF25,TNFSF12
UVB-Induced MAPK Signaling	0	0.0385	#NUM!	MAPK9,PRKCE
UVC-Induced MAPK Signaling	0	0.0588	#NUM!	MAPK9,PRKCE,RAP2B
Oxidative Phosphorylation	0	0.036	#NUM!	COX11,COX6B2,CYB5B,UQCR10
Adipogenesis pathway	0	0.0593	#NUM!	BMP7,FGF2,FZD10,FZD2,HDAC5,HDAC9,NOCT,SETDB1
Estrogen Receptor Signaling	0	0.0564	-2.683	ADCY7,CACNA1B,CACNA1C,CACNG5,FBXO32,GNA12,HSP90AA1,LEPR,MDK,MED18,MMP2,MMP20,PLCB2,PLCL1,PPARGC1A,PPP1CB,PRKAB2,PRKCE,RAP2B,SHC3,THRAP3,VEGFB,VEGFD
EGF Signaling	0	0.0364	#NUM!	ITPR2,ITPR3
Nucleotide Excision Repair Pathway	0	0.0571	#NUM!	ERCC4,RPA1
SAPK/JNK Signaling	0	0.00996	-2.236	GADD45A,GNA12,MAPK9,RAP2B,TAB1
PTEN Signaling	0	0.0467	#NUM!	FLT1,IKBKE,ITGA1,ITGB2,ITGB4,ITGB8,RAP2B
Interferon Signaling	0	0.0556	#NUM!	BAX,IFITM1
IL-2 Signaling	0	0.0492	#NUM!	PTK2B,RAP2B,SYK
JAK/STAT Signaling	0	0.0244	#NUM!	IL6,RAP2B
IL-4 Signaling	0	0.043	#NUM!	HLA-DOA,IRF4,NR3C2,RAP2B
Antigen Presentation Pathway	0	0.0513	#NUM!	CIITA,HLA-DOA
B Cell Receptor Signaling	0	0.0143	-0.333	BCL6,EGR1,IKBKE,MAP2K3,MAPK9,PPP3CB,PTK2B,RAP2B,SYK
Serotonin Receptor Signaling	0	0.0444	#NUM!	ADCY7,HTR3B
Insulin Receptor Signaling	0	0.0286	-1	PDE3B,PPP1CB,PPP1R14B,RAP2B
Phototransduction Pathway	0	0.037	#NUM!	CNGA3,GUCA1C
Neurotrophin/TRK Signaling	0	0.0256	#NUM!	MAP2K3,RAP2B
IGF-1 Signaling	0	0.0385	#NUM!	CCN1,CCN2,IGFBP3,RAP2B
Dopamine Receptor Signaling	0	0.0506	#NUM!	ADCY7,PPP1CB,PPP1R14B,PPP2R3A
Notch Signaling	0	0.0263	#NUM!	APH1A
NF-κB Signaling	0	0.0175	-1.265	FLT1,IL1A,IL1RN,IRAK3,RAP2B,TAB1,TLR1,TLR8,TNFRSF17,TNFSF13B
VEGF Signaling	0	0.0505	-2.236	FLT1,PTK2B,RAP2B,VEGFB,VEGFD
Hypoxia Signaling in the Cardiovascular System	0	0.0526	#NUM!	ATM,EPO,HSP90AA1,LDHA
T Cell Receptor Signaling	0	0.0228	-1.604	CD8B,CSF2,HLA-DOA,IKBKE,ITGB2,MAP2K3,PDK1,PPP3CB,PTK2B,PTPN22,RAP2B,RASGRP1,SHC3,TCF7L1
PDGF Signaling	0	0.0233	#NUM!	ABL2,RAP2B
Phagosome Maturation	0	0.0503	#NUM!	ATP6AP1L,CTSO,DYNC2H1,LAMP2,NCF1,STX1A,TUBB2B,ZBTB12
PD-1, PD-L1 cancer immunotherapy pathway	0	0.0472	0	CIP2A,HLA-DOA,IL12B,RASGRP1,ZBTB12
Th1 and Th2 Activation Pathway	0	0.0349	#NUM!	APH1A,HLA-DOA,IL12B,IL24,IL6,ITGB2
Th1 Pathway	0	0.041	-1	APH1A,HLA-DOA,IL12B,IL6,ITGB2
Th2 Pathway	0	0.0365	#NUM!	APH1A,HLA-DOA,IL12B,IL24,ITGB2
Th17 Activation Pathway	0	0.0227	0	AHR,CCL20,CSF2,HSP90AA1,IL12B,IL6,IRAK3,IRF4,PTGER2,PTGER4,RUNX1
SPINK1 Pancreatic Cancer Pathway	0	0.05	#NUM!	CPB1,CPE,KLK10
SPINK1 General Cancer Pathway	0	0.058	0	IL6,MT1F,MT1X,RAP2B
Endocannabinoid Developing Neuron Pathway	0	0.0394	-0.447	ADCY7,BRCA1,MAP2K3,MAPK9,RAP2B
Apelin Liver Signaling Pathway	0	0.0385	#NUM!	MAPK9
Apelin Cardiomyocyte Signaling Pathway	0	0.0505	-1.342	MAPK9,PLCB2,PLCL1,PRKCE,SLC8A2
FAT10 Signaling Pathway	0	0.0357	#NUM!	UBA6,UBD
PFKFB4 Signaling Pathway	0	0.0417	#NUM!	FGF2,MAP2K3
T Cell Exhaustion Signaling Pathway	0	0.0177	-1.134	BCL6,HLA-DOA,IL12B,IL6,IRF4,MAPK9,PDK1,PPP2R3A,RAP2B,TNFRSF14
Systemic Lupus Erythematosus In T Cell Signaling Pathway	0	0.0296	-1.147	BCL6,GADD45A,GNA12,HLA-DOA,IL12B,IL6,IRF4,LEPR,MAP2K3,MSN,PDK1,PPP2R3A,PPP3CB,RAP2B,RHOB,RHOC,RHOG,RHOT1,SYK
Systemic Lupus Erythematosus In B Cell Signaling Pathway	0	0.0235	-2.183	CSF2,IL11,IL12B,IL17C,IL1A,IL6,IL6ST,MAVS,PPP3CB,PRKCE,RAP2B,RASGRP1,SHC3,SYK,TLR8,TNFSF12,TNFSF13B
Inhibition of ARE-Mediated mRNA Degradation Pathway	0	0.0248	1	DIS3L,PPP2R3A,TNFSF12,TNFSF13B
HOTAIR Regulatory Pathway	0	0.0491	0	JAM2,MMP2,MMP20,RHOC,SETDB1,SNUPN,TCF7L1,WNT1
Necroptosis Signaling Pathway	0	0.0382	-0.816	BIRC3,PLA2G4D,PPP3CB,PYCARD,TAB1,ZBP1
Xenobiotic Metabolism General Signaling Pathway	0	0.042	0	AHR,HMOX1,MAP2K3,MAPK9,PRKCE,RAP2B
Xenobiotic Metabolism CAR Signaling Pathway	0	0.0579	0.905	ABCB1,ABCC3,ALDH1A3,CYP2C8,HSP90AA1,MAP2K3,PPARGC1A,PPP2R3A,PRKCE,SULT1B1,SULT1C3
Xenobiotic Metabolism PXR Signaling Pathway	0	0.057	0.302	ABCB1,ABCC3,ALDH1A3,CYP2C8,HSP90AA1,PPARGC1A,PPP1CB,PPP1R14B,PRKCE,SULT1B1,SULT1C3
MSP-RON Signaling In Cancer Cells Pathway	0	0.05	-1.89	ITGB4,KLK10,PTK2B,RAP2B,TCF7L1,VEGFB,VEGFD
GM-CSF Signaling	0	0.0571	#NUM!	CSF2,PPP3CB,RAP2B,RUNX1
Complement System	0	0.0541	#NUM!	C7,ITGB2
