# Supplementary material for: Comprehensive Genomic Analysis of Puerarin in Inhibiting Bladder Urothelial Carcinoma Cell Proliferation and Migration
Source: Recent Pat Anticancer Drug Discov. 2023 Sep 28;19(4):516–29. doi: 10.2174/1574892819666230908110107 (PMC11348475; doi:10.2174/1574892819666230908110107)
Supplement: Supplementary file 1 [file PRA-19-516_SD1.zip › PRA-19-516_SD1/Supplementary Table 3.xlsx]

## Sheet: Sheet0
© 2000-2021 QIAGEN. All rights reserved.
Category	p-value	Molecules
Cancer	8.4E-83-1.23E-05	AAMDC,AATK,ABCB1,ABCB8,ABCC3,ABCC6,ABCG4,ABHD5,ABL2,ACADS,ACCSL,ACOX2,ACOXL,ACSF2,ACSM5,ACTA2-AS1,ACTL6B,ADAM21,ADAM32,ADAM7,ADAM8,ADAMTS20,ADAMTS6,ADAMTSL3,ADCK1,ADCY7,ADCYAP1R1,ADD3,ADGRB1,ADGRG1,ADGRG7,ADM2,AGK,AHI1,AHR,AIFM2,AIG1,AJM1,AK2,AKAP12,AKAP8L,AKIRIN2,AKNA,AKR1B1,AKR1C1/AKR1C2,AKR1C3,ALDH1A3,ALG13,ALPK1,AMBN,AMOT,AMOTL2,AMPH,AMY1C (includes others),ANGEL2,ANGPTL3,ANGPTL4,ANGPTL6,ANKH…
Organismal Injury and Abnormalities	8.4E-83-1.23E-05	AAMDC,AATK,ABCB1,ABCB8,ABCC3,ABCC6,ABCG4,ABHD5,ABL2,ACADS,ACCSL,ACOX2,ACOXL,ACSF2,ACSM5,ACTA2-AS1,ACTL6B,ADAM21,ADAM32,ADAM7,ADAM8,ADAMTS20,ADAMTS6,ADAMTSL3,ADCK1,ADCY7,ADCYAP1R1,ADD3,ADGRB1,ADGRG1,ADGRG7,ADM2,AGK,AHI1,AHR,AIFM2,AIG1,AJM1,AK2,AKAP12,AKAP8L,AKIRIN2,AKNA,AKR1B1,AKR1C1/AKR1C2,AKR1C3,ALDH1A3,ALG13,ALPK1,AMBN,AMOT,AMOTL2,AMPH,AMY1C (includes others),ANGEL2,ANGPTL3,ANGPTL4,ANGPTL6,ANKH…
Gastrointestinal Disease	1.05E-53-5.4E-06	AAMDC,AATK,ABCB1,ABCB8,ABCC3,ABCC6,ABCG4,ABHD5,ABL2,ACADS,ACCSL,ACOX2,ACOXL,ACSF2,ACSM5,ACTL6B,ADAM21,ADAM32,ADAM7,ADAM8,ADAMTS20,ADAMTS6,ADAMTSL3,ADCK1,ADCY7,ADCYAP1R1,ADD3,ADGRB1,ADGRG1,ADGRG7,ADM2,AGK,AHI1,AHR,AIFM2,AIG1,AJM1,AK2,AKAP12,AKAP8L,AKNA,AKR1B1,AKR1C1/AKR1C2,AKR1C3,ALDH1A3,ALG13,ALPK1,AMBN,AMOT,AMOTL2,AMPH,ANGEL2,ANGPTL4,ANGPTL6,ANKHD1/ANKHD1-EIF4EBP3,ANKRD12,ANKRD29,ANKRD30B,ANTXR1…
Endocrine System Disorders	4.11E-47-8.41E-07	AAMDC,AATK,ABCB1,ABCB8,ABCC3,ABCC6,ABCG4,ABL2,ACADS,ACCSL,ACOX2,ACOXL,ACSF2,ACSM5,ACTL6B,ADAM21,ADAM32,ADAM7,ADAM8,ADAMTS20,ADAMTS6,ADAMTSL3,ADCY7,ADCYAP1R1,ADD3,ADGRB1,ADGRG1,ADGRG7,ADM2,AGK,AHI1,AHR,AIFM2,AJM1,AK2,AKAP12,AKAP8L,AKIRIN2,AKNA,AKR1B1,AKR1C1/AKR1C2,AKR1C3,ALDH1A3,ALG13,ALPK1,AMOT,AMOTL2,AMPH,AMY1C (includes others),ANGEL2,ANGPTL3,ANGPTL4,ANGPTL6,ANKHD1/ANKHD1-EIF4EBP3,ANKRD1,ANKRD1…
Dermatological Diseases and Conditions	1.94E-45-3.41E-06	AATK,ABCB1,ABCB8,ABCC3,ABCC6,ABCG4,ABL2,ACCSL,ACOX2,ACOXL,ACSF2,ACSM5,ACTL6B,ADAM21,ADAM32,ADAM7,ADAM8,ADAMTS20,ADAMTS6,ADAMTSL3,ADCK1,ADCY7,ADCYAP1R1,ADD3,ADGRB1,ADGRG1,ADGRG7,AGK,AHI1,AHR,AIFM2,AJM1,AK2,AKAP12,AKAP8L,AKNA,AKR1B1,AKR1C1/AKR1C2,AKR1C3,ALG13,ALPK1,AMBN,AMOT,AMOTL2,AMPH,AMY1C (includes others),ANGPTL3,ANGPTL4,ANGPTL6,ANKHD1/ANKHD1-EIF4EBP3,ANKRD1,ANKRD12,ANKRD29,ANKRD30B,ANTXR1,ANT…
Reproductive System Disease	4.5E-37-1.23E-05	AATK,ABCB1,ABCB8,ABCC3,ABCC6,ABCG4,ABL2,ACADS,ACOX2,ACSF2,ACTL6B,ADAM21,ADAM32,ADAM7,ADAM8,ADAMTS20,ADAMTS6,ADAMTSL3,ADCK1,ADCY7,ADCYAP1R1,ADD3,ADGRB1,ADGRG1,ADGRG7,AGK,AHI1,AHR,AIFM2,AIG1,AK2,AKAP12,AKAP8L,AKNA,AKR1B1,AKR1C1/AKR1C2,AKR1C3,ALDH1A3,ALG13,ALPK1,AMBN,AMOT,AMOTL2,AMPH,ANGPTL3,ANGPTL4,ANKHD1/ANKHD1-EIF4EBP3,ANKRD1,ANKRD12,ANKRD30B,ANTXR1,ANTXR2,ANXA3,AOC3,AOX1,AP1S2,APH1A,APLF,APOBEC3…
Neurological Disease	1.94E-33-1.18E-05	AATK,ABCB1,ABCB8,ABCC3,ABCC6,ABCG4,ABL2,ACADS,ACOX2,ACOXL,ACSF2,ACTL6B,ADAM21,ADAM32,ADAM7,ADAM8,ADAMTS6,ADAMTSL3,ADCK1,ADCY7,ADCYAP1R1,ADD3,ADGRB1,ADGRG1,ADGRG7,ADM2,AHI1,AHR,AIG1,AJM1,AKAP12,AKNA,AKR1B1,AKR1C1/AKR1C2,ALDH1A3,ALG13,ALPK1,AMBN,AMOT,AMOTL2,AMPH,AMY1C (includes others),ANGPTL6,ANKHD1/ANKHD1-EIF4EBP3,ANKRD1,ANKRD12,ANKRD29,ANKRD30B,ANTXR1,ANTXR2,AOC3,AOX1,AP1S2,AP1S3,ARC,ARG1,ARHGAP…
Respiratory Disease	1.02E-25-2.05E-06	AATK,ABCB1,ABCB8,ABCC3,ABCG4,ABL2,ACCSL,ACOX2,ACTA2-AS1,ADAM32,ADAM7,ADAM8,ADAMTS20,ADAMTS6,ADAMTSL3,ADCYAP1R1,ADD3,ADGRG7,ADM2,AGK,AHI1,AHR,AIFM2,AKAP12,AKR1B1,AKR1C3,ALDH1A3,ALG13,ALPK1,AMOT,AMOTL2,AMPH,ANGPTL3,ANGPTL4,ANGPTL6,ANKHD1/ANKHD1-EIF4EBP3,ANKRD30B,ANTXR1,ANTXR2,ANXA3,AOX1,APH1A,APLF,APOBEC4,ARC,ARHGEF1,ARMCX4,ARSG,ASPH,ASS1,ASTN1,ATF3,ATM,ATP10D,ATP11C,ATP1A2,ATP1A4,ATP2B1,ATP8A2,ATR…
Hepatic System Disease	3.94E-23-7.73E-07	AAMDC,AATK,ABCC3,ABCC6,ABCG4,ABHD5,ABL2,ACCSL,ACOX2,ACOXL,ADAM21,ADAM32,ADAM8,ADAMTS20,ADAMTS6,ADAMTSL3,ADCK1,ADGRB1,ADGRG1,AGK,AHI1,AHR,AIFM2,AIG1,AJM1,AK2,AKAP12,AKAP8L,AKNA,AKR1C1/AKR1C2,AKR1C3,ALDH1A3,ALG13,ALPK1,AMOT,AMPH,ANGPTL6,ANKHD1/ANKHD1-EIF4EBP3,ANKRD12,ANKRD30B,ANTXR2,ANXA3,AOX1,AP1S2,APH1A,ARC,ARG1,ARHGAP29,ARHGAP45,ARHGEF4,ARL4D,ARSG,ASB14,ASPH,ASS1,ASTN1,ATM,ATP10D,ATP11C,ATP13A5,…
Hematological Disease	4.78E-16-1.21E-05	ABCB1,ABCB8,ABCC3,ABCC6,ABHD5,ABL2,ACOX2,ACOXL,ACTL6B,ADAM32,ADAM7,ADAMTS6,ADAMTSL3,ADCY7,ADCYAP1R1,ADD3,ADGRB1,AGK,AHI1,AHR,AIG1,AKIRIN2,AKNA,AMOT,AMPH,AMY1C (includes others),ANGPTL4,ANKHD1/ANKHD1-EIF4EBP3,ANKRD30B,ANTXR1,ANTXR2,ANXA3,AOC3,APH1A,APOBEC3A,ARHGEF1,ASS1,ATF3,ATM,ATP13A5,ATP1A2,ATP2B4,ATP4B,ATP8A2,ATRX,ATXN7L1,BAX,BCHE,BCL11A,BCL6,BIRC3,BMP7,BRCA1,BRCA2,BRSK1,C2CD6,C3orf52,C7,C8orf…
Immunological Disease	7.3E-13-1.12E-05	ABCB1,ABCB8,ABCC3,ABCC6,ABHD5,ABL2,ACOX2,ACOXL,ACTL6B,ADAM32,ADAM7,ADAM8,ADAMTS6,ADAMTSL3,ADCY7,ADCYAP1R1,ADD3,ADGRB1,AGK,AHI1,AHR,AIG1,AK2,AKIRIN2,AKNA,AKR1B1,ALPK1,AMOT,AMPH,AMY1C (includes others),ANGPTL4,ANKHD1/ANKHD1-EIF4EBP3,ANKRD30B,ANTXR1,ANTXR2,ANXA3,AOC3,APH1A,APOBEC3A,ARG1,ARHGEF1,ASS1,ATF3,ATM,ATP13A5,ATP1A2,ATP2B1,ATP2B4,ATP4B,ATP8A2,ATRX,ATXN7L1,BANK1,BAX,BCHE,BCL11A,BCL6,BIRC3,BMP5…
Cardiovascular System Development and Function	3.76E-12-9.31E-06	ABCC6,ABL2,ADAM8,ADAMTS6,ADD3,ADGRB1,ADGRG1,ADM2,AHR,AKAP12,AKR1B1,AMOT,ANGPTL3,ANGPTL4,ANGPTL6,ANKRD1,ANTXR1,ANTXR2,ANXA3,AOC3,AP1S2,APH1A,ARG1,ARHGEF4,ARSG,ATF3,ATM,ATP1A2,ATP2B1,ATP2B4,ATP4B,BACE1,BAG3,BCL6,BIRC3,BMP7,BRCA1,CACNA1C,CASR,CAV2,CBS/CBSL,CCN1,CCN2,CD151,CD69,CDH13,CDKN2C,CIITA,CKLF,CLEC14A,CLEC1B,CLU,CRHR2,CSF2,CUX1,CXCL10,CXCL12,CXCR2,CYBA,CYP2C8,CYTOR,DACT1,DCTN5,DLG2,DMD,DMTF1,…
Tissue Morphology	9.9E-12-1.12E-05	AATK,ABCB1,ABHD5,ABL2,ACTL6B,ADAM8,ADCYAP1R1,ADD3,ADGRB1,ADGRG1,ADM2,AGK,AHR,AKIRIN2,AMBN,AMOT,ANKHD1/ANKHD1-EIF4EBP3,ANTXR2,AOC3,ARC,ARG1,ARHGEF1,ARSG,ASTN1,ATF3,ATM,ATP11C,ATP13A5,ATP2B1,ATP4B,ATP8A2,ATRX,BACE1,BAG3,BANK1,BAX,BCL11A,BCL6,BIRC3,BMP7,BNIP3L,BRCA1,BRCA2,BRSK1,C1QL3,CACNA1C,CAMLG,CAPRIN1,CASR,CAV2,CBLN4,CBS/CBSL,CCL20,CCL3,CCN2,CD151,CD200,CD300A,CD69,CD8B,CDH13,CDH3,CDK1,CDKN2C,CF…
Cellular Movement	1.52E-11-1.2E-05	ABCB1,ABL2,ADAM8,ADCYAP1R1,ADGRB1,ADGRG1,AGK,AHR,AKAP12,AKR1B1,ALDH1A3,AMOT,ANGPTL3,ANGPTL4,ANTXR1,ANXA3,AOC3,AP1S2,ARG1,ARHGEF1,ARHGEF4,ASPH,ASTN1,ATF3,ATM,ATP1A4,ATP2B4,BAG3,BAX,BCL6,BMP7,BRCA1,BRCA2,C1QL3,CAB39L,CAPG,CASR,CAV2,CBS/CBSL,CCL13,CCL20,CCL3,CCN1,CCN2,CD151,CD200,CD209,CD300A,CD69,CDCP1,CDH13,CDH3,CDK1,CDKN2C,CEACAM3,CEMIP,CER1,CERS6,CFAP157,CIITA,CIP2A,CKLF,CLDN19,CLDN4,CLEC11A,CLE…
Renal and Urological Disease	8.26E-11-8.63E-06	AAMDC,AATK,ABCB1,ABCC3,ABCC6,ABCG4,ACADS,ACOX2,ACTL6B,ADAM8,ADAMTS20,ADAMTS6,ADAMTSL3,AHI1,AHR,AKNA,ALPK1,AMOT,ANGPTL6,ANKHD1/ANKHD1-EIF4EBP3,ANKRD12,ANKRD30B,AOC3,AOX1,ARHGEF1,ATF3,ATM,ATP10D,ATP1A2,ATP2B1,ATP2B4,ATP8A2,ATRX,BAX,BCL6,BICDL1,BICRAL,BIRC3,BMP5,BNIP3L,BRCA1,BRCA2,BRD8,C11orf87,C3orf52,C7,CA5B,CAB39L,CACNA1B,CACNA1C,CARF,CASR,CCDC18,CCDC191,CCN1,CD209,CDCP1,CDKN2C,CDT1,CEP128,CFAP20…
Inflammatory Disease	8.53E-11-4.33E-06	ABCB1,ACOX2,ADAM8,ADAMTS20,ADAMTS6,AGK,AHI1,AHR,AK2,ALPK1,ANXA3,APOBEC3A,ARG1,ARHGEF1,ARL6IP6,ATM,ATP13A5,ATP2B1,ATP4B,ATRX,BANK1,BAX,BCL6,BIRC3,BMP5,BNIP3L,C14orf132,C3orf52,CA5B,CACNA1B,CACNA1C,CAMLG,CAPG,CASR,CCDC103,CCL13,CCL20,CCL3,CD151,CD200,CD69,CDH13,CDKN2C,CEMIP,CERS6,CFAP20DC,CHRNB3,CHST8,CIITA,CLEC14A,CLEC1B,CLIC2,CLU,CNTNAP4,COL4A5,COL4A6,CPE,CSF2,CTRB1,CUX1,CXCL10,CXCL12,CXCR2,CYBA,…
Organismal Development	1.11E-10-1.08E-05	AATK,ABCB1,ABCC6,ABL2,ADAM8,ADAMTS6,ADCYAP1R1,ADGRB1,ADGRG1,ADM2,AGK,AHI1,AHR,AKAP12,AKR1B1,ALDH1A3,ALPK1,AMBN,AMOT,ANGPTL3,ANGPTL4,ANGPTL6,ANKRD1,ANTXR1,ANTXR2,ANXA3,AOC3,AP1S2,APH1A,ARC,ARG1,ARHGEF1,ARHGEF4,ARL3,ARSG,ASPH,ATF3,ATM,ATP1A2,ATP2B4,ATP4B,ATP8A2,ATRX,BACE1,BAG3,BANK1,BAX,BCL11A,BCL6,BFSP2,BIRC3,BMP5,BMP7,BNIP3L,BRCA1,BRCA2,C1QTNF5,CACNA1C,CASR,CAV2,CBS/CBSL,CC2D2A,CCDC103,CCL3,CCN1,…
Embryonic Development	2.55E-10-6.74E-06	AATK,ABCC6,ABL2,ADAMTS6,ADCYAP1R1,ADGRB1,ADGRG1,AHI1,AHR,AKAP12,AKR1B1,ALDH1A3,ANGPTL3,ANGPTL4,ANKRD1,ANTXR1,AP1S2,APH1A,ARC,ARL3,ARSG,ASPH,ATF3,ATM,ATP1A2,ATP8A2,ATRX,BAX,BFSP2,BMP5,BMP7,BRCA1,BRCA2,C1QTNF5,CACNA1C,CASR,CAV2,CBS/CBSL,CC2D2A,CCDC103,CCL3,CCN1,CCN2,CDH3,CDK1,CDKN2C,CER1,CFAP53,CLEC1B,CLU,CNGA3,COL4A4,COL4A5,COL5A2,CSF2,CUX1,CXCL10,CXCL12,CXCR2,CYS1,DACT1,DAZ2,DBNL,DCTN5,DISC1,DMD,…
Cardiovascular Disease	3.85E-10-9.87E-06	ABCB1,ABCC6,ABHD5,ABL2,ACOX2,ADAM8,ADCYAP1R1,ADGRG1,AHR,AKAP12,AKR1B1,AMOT,AMPH,ANGPTL3,ANGPTL4,ANKRD1,ANKRD29,ANTXR1,ANTXR2,AOC3,AOX1,APH1A,ARG1,ARHGEF1,ARHGEF10,ARSG,ASGR1,ATF3,ATM,ATP1A2,ATP1A4,ATP2B1,ATP2B4,ATP4B,BAG3,BAX,BCHE,BCL6,BIRC3,BMP5,BMP7,BRCA1,BRCA2,C1QL3,C1QTNF5,C3orf18,C8orf34,CA5B,CA8,CACNA1B,CACNA1C,CALCOCO1,CAMLG,CAPG,CASR,CBS/CBSL,CCL20,CCN2,CD151,CD69,CDC45,CDCP1,CDH13,CDK1,C…
Cell Death and Survival	4.21E-10-1.08E-05	AAMDC,AATK,ABCB1,ABCB8,ABCC3,ABL2,ACSM5,ADAM8,ADAMTS20,ADCYAP1R1,AHI1,AHR,AIFM2,AKAP12,AKAP8L,AKIRIN2,AKR1B1,ALDH1A3,AMOT,ANGPTL4,ANKRD1,ANTXR1,ANTXR2,APH1A,APLF,APOBEC3A,APOL6,ARC,ARG1,ARHGEF1,ARHGEF4,ASS1,ASTN1,ATF3,ATM,ATP11C,ATP1A2,ATP1A4,ATP2B1,ATP2B4,ATP4B,ATRX,BACE1,BAG3,BAX,BCHE,BCL11A,BCL6,BIRC3,BLID,BMP5,BMP7,BNIP3L,BNIPL,BRCA1,BRCA2,C7,CAB39L,CACNA1C,CAMLG,CAPRIN1,CASR,CBS/CBSL,CCL3,CC…
Hematological System Development and Function	1.8E-09-9.42E-06	ABCB1,ADAM8,ADD3,ADGRB1,ADM2,AGK,AHR,AKIRIN2,AOC3,ARG1,ARHGEF1,ATF3,ATM,ATP11C,ATP13A5,ATP2B1,BAG3,BANK1,BAX,BCL11A,BCL6,BIRC3,BMP7,BNIP3L,BRCA1,BRCA2,C1QL3,CACNA1C,CAMLG,CAPG,CASR,CBS/CBSL,CCL13,CCL20,CCL3,CCN1,CCN2,CD151,CD200,CD209,CD300A,CD69,CD8B,CDCP1,CDH13,CDH3,CDKN2C,CIITA,CKLF,CLEC11A,CLEC1B,CLEC2A,CLEC4M,CLU,CSF2,CUX1,CXCL10,CXCL12,CXCL17,CXCR2,CYP2C8,DBNL,DHFR,DMD,DMTF1,DNTT,DOCK11,DOC…
Organismal Survival	1.91E-09-2.61E-07	ABCB1,ABHD5,ABL2,ACTL6B,ADCY7,ADCYAP1R1,ADGRG1,AHI1,AHR,AKAP12,AKIRIN2,AKNA,AKR1C3,ALDH1A3,AMOT,AMPH,ANGPTL3,ANGPTL4,ANGPTL6,ANTXR1,ANTXR2,AOC3,APH1A,ARC,ARG1,ASGR1,ASPH,ASS1,ATF3,ATM,ATP1A2,ATP2B1,ATP4B,ATP8A2,BACE1,BAG3,BAX,BCHE,BCL11A,BCL6,BIRC3,BMP7,BNIP3L,BRCA1,BRCA2,BRSK1,CA5B,CACNA1C,CAMLG,CAPRIN1,CASR,CBS/CBSL,CCL3,CCN1,CCN2,CD151,CD200,CD300A,CD69,CDC45,CDCP1,CDH3,CDK1,CDKN2C,CHAF1A,CHAT…
Cellular Development	3.25E-09-1.1E-05	AAMDC,ABCB1,ABL2,ADAM8,ADCYAP1R1,AHR,AKAP12,AKIRIN2,AKR1B1,AMBN,ANKRD1,AP1S2,ARG1,ARHGEF1,ATF3,ATM,BAG3,BAMBI,BANK1,BAX,BCL11A,BCL6,BIRC3,BMP5,BMP7,BNIP3L,BRCA1,BRCA2,CAB39L,CAMLG,CASR,CBS/CBSL,CCL13,CCL20,CCL3,CCN1,CCN2,CD151,CD200,CD209,CD300A,CD69,CDCA7,CDK1,CDKN2C,CIITA,CIP2A,CIRBP,CLDN4,CLEC11A,CLEC2A,CLEC4M,CLU,CPS1,CSF2,CTNND2,CUX1,CXCL10,CXCL12,CXCR2,DACT1,DHFR,DMTF1,DNTT,DOCK2,DSPP,DUSP1…
Connective Tissue Development and Function	3.25E-09-1.1E-05	AAMDC,ADAM8,AHR,AKAP12,AMBN,AP1S2,ATF3,ATM,BAMBI,BAX,BCL6,BMP5,BMP7,BRCA1,BRCA2,CAMLG,CASR,CCL13,CCL3,CCN1,CCN2,CD200,CD300A,CDH13,CDH3,CDK1,CDKN2C,CIITA,CIRBP,CLEC11A,CLEC4M,CSF2,CXCL12,CXCR2,DACT1,DHFR,DSPP,E2F1,EFEMP1,EGLN3,EPHB4,EPO,ERBB4,ERF,FAM20C,FANCD2,FBLN1,FGF2,FGF8,FGF9,FTO,GADD45A,GADD45B,GEM,GLI1,GLIS3,GPR68,GREM1,HDAC5,HDAC9,HGF,HIRA,HMGA2,HMOX1,HPSE,HSPA1A/HSPA1B,HYAL2,IAPP,ID2,IFI…
Tissue Development	3.25E-09-1.1E-05	AAMDC,ADAM8,ADGRB1,AHR,AKAP12,AKR1B1,ALDH1A3,AMBN,AMOT,ANGPTL4,ANGPTL6,ANTXR2,AP1S2,APH1A,ARG1,ARL3,ATF3,ATM,ATRX,BAMBI,BAX,BCL6,BMP5,BMP7,BRCA1,BRCA2,C6orf89,CAMLG,CASR,CAV2,CBS/CBSL,CCL13,CCL3,CCN1,CCN2,CD151,CD200,CD300A,CDH13,CDH3,CDK1,CDKN2C,CER1,CFAP53,CIITA,CIRBP,CLEC11A,CLEC1B,CLEC4M,CLU,COL4A4,COL4A5,CSF2,CUX1,CXCL10,CXCL12,CXCR2,CYBA,CYS1,DACT1,DHFR,DSPP,E2F1,EFEMP1,EGLN3,EGR1,EPHB4,EPO…
Cellular Growth and Proliferation	4.76E-09-1.06E-05	ABCB1,ABL2,ADCYAP1R1,AHR,AKAP12,AKIRIN2,AKR1B1,AMBN,ANKRD1,ARG1,ARHGEF1,ATF3,ATM,BAG3,BAMBI,BANK1,BAX,BCL11A,BCL6,BIRC3,BMP5,BMP7,BNIP3L,BRCA1,BRCA2,CAB39L,CACNA1C,CAMLG,CASR,CBS/CBSL,CCL13,CCL20,CCL3,CCN1,CCN2,CD151,CD209,CD300A,CD69,CDCA7,CDH13,CDH3,CDK1,CDKN2C,CIITA,CIP2A,CIRBP,CLDN4,CLEC11A,CLEC2A,CLEC4M,CLU,CPS1,CSF2,CTNND2,CUX1,CXCL10,CXCL12,CXCR2,CYTOR,DHFR,DMTF1,DNTT,DOCK2,DSPP,DUSP14,E2F…
Hereditary Disorder	1.24E-08-1.21E-05	ABCB1,ABCC3,ABHD5,ACTL6B,ADAMTS6,ADCY7,ADD3,ADGRG1,AGK,AHI1,AHR,AIG1,AKR1C1/AKR1C2,ALDH1A3,ALG13,ALPK1,ANTXR1,AOC3,AP1S2,ARG1,ARHGAP29,ARHGEF1,ARHGEF10,ARL3,ARSG,ASPH,ATM,ATP1A2,ATP2B1,ATP4B,ATP8A2,ATRX,ATXN10,BACE1,BAG3,BAX,BCL11A,BCL6,BEND4,BEX5,BMP7,BNIP3L,BRCA2,BRDT,C1QTNF5,C7,CA5B,CA8,CAB39L,CACNA1B,CACNA1C,CASR,CAV2,CC2D2A,CCL3,CCN2,CD151,CDC45,CDH3,CDT1,CEMIP,CFAP53,CFAP57,CHAT,CHD2,CHD3,C…
Cellular Assembly and Organization	1.29E-08-8.95E-07	AATK,ABL2,ACTL6B,ADGRB1,AHI1,AHR,AKAP12,ALPK1,AMOT,ANGPTL4,ANTXR1,ARC,ARHGAP20,ARHGEF1,ARHGEF4,ARL3,ATF3,ATP2B1,ATP8A2,ATRX,ATXN10,BACE1,BAG3,BAX,BCL6,BFSP2,BICDL1,BMP7,BRCA1,BRSK1,CAPG,CAPRIN1,CAV2,CBLN4,CC2D2A,CCDC57,CCL13,CCL3,CCN1,CCN2,CDH13,CDK1,CEP126,CFAP53,CHAT,CHD3,CLDN19,CLEC1B,CLU,COBL,CORO1C,CPEB3,CRHR2,CROCC,CSF2,CTNND2,CXCL10,CXCL12,CXCR2,DACT1,DBNL,DISC1,DLG3,DNAJC13,DNER,DOCK11,DO…
Cellular Function and Maintenance	1.29E-08-4.01E-06	AATK,ABCB1,ABCC3,ABCC6,ABHD5,ABL2,ACTL6B,ADCY7,ADGRB1,AHI1,AHR,AKAP12,AKR1B1,ALPK1,AMOT,ANGPTL4,ANTXR1,APOL6,ARC,ARG1,ARHGAP20,ARHGEF1,ARHGEF4,ARL3,ATF3,ATM,ATP1A2,ATP1A4,ATP2B1,ATP2B4,ATP8A2,ATRX,ATXN10,BACE1,BAG3,BANK1,BAX,BCL11A,BCL6,BFSP2,BICDL1,BIRC3,BMP7,BNIP3L,BRCA1,BRSK1,C7,CACNA1C,CAMLG,CAPG,CAPRIN1,CASR,CAV2,CBLN4,CC2D2A,CCDC57,CCL13,CCL20,CCL3,CCN1,CCN2,CD151,CD200,CD209,CD300A,CD69,CD…
Metabolic Disease	1.66E-08-8.41E-07	AATK,ABHD5,ACSF2,ADAMTS6,ADCYAP1R1,ADM2,AHI1,AKR1B1,AKR1C3,ANGPTL4,ANGPTL6,AOC3,ARG1,ARL6IP6,ATF3,ATM,ATP1A2,ATP2B4,ATP4B,BACE1,BAG3,BAMBI,BANK1,BAX,BCL6,BMP7,BRCA2,C1QL3,C7,CA5B,CACNA1B,CACNA1C,CAMLG,CAPG,CASR,CBS/CBSL,CCDC138,CCL3,CCN1,CCN2,CD200,CD300A,CFAP20DC,CIITA,CLDN16,CLEC14A,CLEC2D,CLMP,CLU,CMAHP,CNGA3,COL4A4,COL4A5,COL4A6,COL5A2,COL6A1,CPE,CRHR2,CSF2,CTSO,CXCL10,CXCL12,CYBA,DAZ2,DGKB,D…
Immune Cell Trafficking	2.95E-08-9.42E-06	ABCB1,ADAM8,ADGRB1,AHR,AOC3,ARG1,ARHGEF1,BCL6,BMP7,C1QL3,CACNA1C,CAPG,CASR,CBS/CBSL,CCL13,CCL20,CCL3,CCN1,CCN2,CD151,CD200,CD209,CD300A,CD69,CDCP1,CDH3,CEACAM3,CIITA,CKLF,CLEC11A,CLEC1B,CLEC4M,CLU,CSF2,CUX1,CXCL10,CXCL12,CXCL17,CXCR2,CYP2C8,DBNL,DOCK11,DOCK2,EEF1A2,EFNB3,EGLN3,EGR1,EPO,FCAR,FCGR3A/FCGR3B,FGF2,FLT1,GFAP,GLI1,GNA12,GPRC5A,GREM1,HGF,HMOX1,HPSE,HSD3B7,HSP90AA1,HSPA1A/HSPA1B,IGFBP3,IK…
Nervous System Development and Function	8.5E-08-1.18E-05	AATK,ABL2,ACTL6B,ADCYAP1R1,ADGRB1,ADGRG1,AHI1,AHR,AKAP12,ALDH1A3,AMPH,APH1A,ARC,ARG1,ARSG,ASTN1,ATM,ATP1A2,ATP8A2,ATRX,BACE1,BAX,BCHE,BMP5,BMP7,BRCA1,BRCA2,BRSK1,CA8,CACNA1B,CACNA1C,CAPRIN1,CARF,CASR,CAV2,CBS/CBSL,CC2D2A,CD200,CDH3,CDKN2C,CHAT,CIB2,CLDN19,CNGA3,CPEB3,CRHR2,CTNND2,CXCL10,CXCL12,CXCR2,DACT1,DAGLA,DBNL,DGKB,DISC1,DLG2,DLG3,DLGAP1,DMD,DNER,DYNC2H1,E2F1,E2F5,EFNB3,EGLN3,EGR1,EIF4EBP2,…
Ophthalmic Disease	2.54E-07-1.19E-05	AHI1,AHR,ARL3,ARSG,ATP8A2,BACE1,BMP7,C1QTNF5,CAMLG,CC2D2A,CCL20,CD69,CDH3,CERKL,CIB2,CIITA,CLU,CNGA3,CROCC,CSF2,CXCL10,CXCL12,DHFR,DYNC2H1,EFEMP1,EFEMP2,EPO,FBLN1,FGF2,FGF9,FLVCR1,GPM6B,HGF,HMOX1,HSPB7,IFITM1,IL11,IL12B,IL1A,IL6,IMPG2,KLHL7,LAMP2,LCN2,LGALS1,MS4A1,MTR,NCF1,NEK2,NMNAT1,NR3C2,PLAT,PLAU,POU4F2,PPARGC1A,PPP3CB,PTGER2,PTGER4,PTGS2,PYCARD,RDH12,RIMS1,RPGRIP1L,SLC16A8,SLC1A1,SLC1A3,SLC2…
Connective Tissue Disorders	2.61E-07-1.21E-05	ABCB1,ACOX2,ADAM8,ADAMTS20,ADAMTS6,AGK,AHI1,AHR,AK2,APOBEC3A,ARG1,ATM,ATP2B1,ATP4B,ATRX,BANK1,BAX,BCL6,BMP5,C14orf132,CACNA1B,CACNA1C,CAMLG,CCL13,CCL20,CCL3,CD200,CD69,CEMIP,CERS6,CFAP20DC,CHST8,CIITA,CLEC1B,CLIC2,CLU,CNTNAP4,COL4A5,COL4A6,CPE,CSF2,CXCL10,CXCL12,CXCR2,DEPP1,DHFR,DHX58,DIP2C,DMD,DNAJA4,E2F1,EFEMP2,EGR1,EPO,ERAP1,FANCA,FCAR,FCGR3A/FCGR3B,FCGRT,FGF2,FLT1,FMN2,FPR3,FUBP1,GABRG1,GADD4…
Skeletal and Muscular Disorders	2.61E-07-8.12E-06	ABCB1,ACOX2,ADAM8,ADAMTS20,ADAMTS6,ADAMTSL3,AHI1,AHR,AIG1,AK2,AKAP8L,AOC3,APOBEC3A,ARG1,ARHGEF4,ARL4D,ASS1,ATAD3C,ATF3,ATM,ATP2B1,ATP4B,ATRX,BANK1,BAX,BCL6,BMP5,BMP7,BRCA1,BRCA2,C14orf132,CA5B,CACNA1B,CACNA1C,CAMLG,CASTOR1,CBS/CBSL,CCL13,CCL20,CCL3,CCN1,CCN2,CD200,CD69,CDH3,CEMIP,CERS6,CFAP20DC,CHST8,CIITA,CLEC1B,CLIC2,CLU,CNTNAP4,COL4A4,COL4A5,COL4A6,COL5A2,COL6A1,CORO1C,CPE,CSF2,CSGALNACT2,CTNN…
Inflammatory Response	3.61E-07-9.42E-06	ABCB1,ACOX2,ADAM8,ADAMTS20,ADAMTS6,ADM2,AHI1,AHR,AK2,AKAP12,AKNA,ANGPTL4,ANGPTL6,ANXA3,AOC3,APOBEC3A,ARG1,ATF3,ATM,ATP11C,ATP13A5,ATP2B1,ATP4B,ATRX,BAG3,BANK1,BAX,BCL11A,BCL6,BIRC3,BMP5,C14orf132,C1QL3,CA5B,CACNA1B,CACNA1C,CAMLG,CAPG,CASR,CBS/CBSL,CCL13,CCL20,CCL3,CCN1,CCN2,CD151,CD200,CD209,CD300A,CD69,CDCP1,CDH13,CEACAM3,CEMIP,CERS6,CHRNB3,CHST8,CIITA,CIRBP,CKLF,CLEC11A,CLEC14A,CLEC1B,CLEC4M,CL…
Organ Morphology	4.91E-07-7.92E-06	ADGRB1,ADGRG1,AHR,ANKRD1,ATF3,BAG3,BAX,BCL6,CACNA1C,CASR,CAV2,CCN2,CLU,CUX1,CXCL12,CYBA,DACT1,DMD,EFEMP2,EPO,ERBB4,FBXO32,FGF2,FGF8,FGF9,FHOD3,FTO,GAS2L3,HDAC5,HDAC9,HGF,HMOX1,HSPB7,IL11,IL1A,IL6,IL6ST,ITCH,ITGB8,KLF2,LAMA4,LAMP2,LEPR,LMO7,LOXL2,MAP2K3,MDK,MME,MMP2,MYH6,MYH7,NCF1,NR3C2,NT5E,PDE5A,PDLIM5,PLAT,PLAU,PPARGC1A,PPP3CB,PRKAB2,PTGER4,PTGS2,RARG,RGS2,S100A1,SIRT5,SLC6A6,STK11,STK3,TAB1,TB…
Lymphoid Tissue Structure and Development	5.73E-07-6.41E-06	ABCB1,AGK,AHR,AKIRIN2,ARG1,ARHGEF1,ATM,ATP11C,ATP13A5,ATP2B1,BAG3,BANK1,BAX,BCL11A,BCL6,BIRC3,BNIP3L,BRCA1,BRCA2,CAMLG,CBS/CBSL,CCL20,CCL3,CCN2,CD151,CD209,CD300A,CD69,CD8B,CDH13,CDKN2C,CIITA,CLEC11A,CLEC2A,CLEC4M,CSF2,CXCL10,CXCL12,CXCL17,CXCR2,DHFR,DMTF1,DNTT,DOCK11,DOCK2,DUSP14,E2F1,EFNB3,EGR1,ELOB,EPO,ERAP1,FANCA,FCGR3A/FCGR3B,FGF2,FLT1,FOXD2,FUBP1,GAD1,GADD45A,GADD45B,GAL,GCNT2,GLS,GNA12,HGF…
Organ Development	6.08E-07-6.08E-07	AHR,AKR1B1,ALDH1A3,APH1A,ARL3,BAX,BMP7,CER1,CFAP53,COL4A4,COL4A5,CXCR2,CYS1,DSPP,EFEMP1,ERBB4,FBLN1,FCAR,FGF2,FGF8,FLT1,GCNT3,GEM,GREM1,HGF,ID2,IL11,ITGA1,LCN2,LGR4,MAFB,MGP,NR3C2,PAX8,PCSK5,PKHD1,PPARGC1A,PRKCE,PTCD2,PTGS2,RDH10,RPGRIP1L,SALL2,SLIT2,SOX8,SPTB,TIMELESS,TIMP1,WNT1
Renal and Urological System Development and Function	6.08E-07-6.08E-07	AHR,AKR1B1,ALDH1A3,APH1A,ARL3,BAX,BMP7,CER1,CFAP53,COL4A4,COL4A5,CXCR2,CYS1,DSPP,EFEMP1,ERBB4,FBLN1,FCAR,FGF2,FGF8,FLT1,GCNT3,GEM,GREM1,HGF,ID2,IL11,ITGA1,LCN2,LGR4,MAFB,MGP,NR3C2,PAX8,PCSK5,PKHD1,PPARGC1A,PRKCE,PTCD2,PTGS2,RDH10,RPGRIP1L,SALL2,SLIT2,SOX8,SPTB,TIMELESS,TIMP1,WNT1
Tumor Morphology	6.19E-07-7.81E-06	ADAM21,ADCYAP1R1,AKR1B1,ATF3,ATM,BAMBI,BAX,BIRC3,BMP5,BMP7,BNIP3L,BRCA1,CASR,CCL3,CCN1,CCN2,CD151,CDC45,CDH3,CDK1,CIP2A,CLDN4,CLU,CSF2,CTNND2,CXCL12,CXCR2,DOCK2,E2F1,EFEMP2,EGLN3,EGR1,EPO,FGF2,FGF8,FGF9,FLT1,GADD45A,GLI1,GLS,GNA12,GREM1,HGF,HMGA2,HMGB3,HMOX1,HPGD,HPSE,HSPA1A/HSPA1B,ID2,IGFBP3,IKBKE,IL13RA2,IL1A,IL1RN,IL24,IL6,IL6ST,IRF4,ITGA1,ITGB4,KISS1,KLF10,LAMA3,LCN2,LDHA,LEPR,LGALS1,LGR4,LIN…
Cell-To-Cell Signaling and Interaction	7.11E-07-1.1E-05	ADAM8,ADGRB1,ADGRG1,AHR,AKAP12,AMPH,ANGPTL6,AOC3,ARC,ARG1,ARHGEF1,ATF3,ATM,ATP1A4,BACE1,BAMBI,BANK1,BAX,BCHE,BCL6,BMP5,BMP7,CA8,CACNA1B,CACNA1C,CASR,CAV2,CBS/CBSL,CCL13,CCL20,CCL3,CCN1,CCN2,CD151,CD200,CD209,CD300A,CD69,CEACAM3,CHAT,CLEC11A,CLEC1B,CLEC2D,CLEC4M,CLU,CNGA3,CPE,CRISP1,CSF2,CXCL10,CXCL12,CXCR2,DACT3,DGKB,DLG2,DLGAP1,DMD,DOCK2,EEF1A2,EFNB3,EIF4EBP2,EPHB4,EPO,ERAP1,ERBB4,FBXO2,FCAR,FCG…
Respiratory System Development and Function	2.05E-06-2.05E-06	AKAP12,ALDH1A3,ASPH,BMP7,CAV2,CBS/CBSL,CCN2,CHAT,CLEC1B,COL6A1,CSF2,DBNL,DMD,EGLN3,FBLN1,FEZF1,FGF9,FUBP1,GLI1,HYAL2,IHH,ITGB4,KLF2,KMT5B,LGALS1,LMNB1,LTBP3,MAN2A2,MAPK9,MGP,MMP2,MSN,NCF1,PLAU,PPARGC1A,PROP1,PTGER4,RAB38,RARG,RDH10,SALL3,SYK,TAB1,TCOF1,THBS1,TTLL1,VDR,WNT1
Cell Cycle	2.55E-06-2.55E-06	ABCC3,ADD3,AKR1B1,ATM,BCL11A,BCL6,BMP7,BRCA1,CCN1,CIRBP,CXCR2,DMTF1,E2F1,EGR1,ERBB4,ERCC4,FANCD2,FGF2,FLT1,GADD45A,GDA,HGF,HMGA2,HSPA1A/HSPA1B,ID2,IL1A,IL6,IL6ST,KLF6,KMT5B,LIG1,LIN9,LMNB1,MAP2K3,MAPK9,MITF,NCAPH,NCF1,PAK2,PAX8,PBRM1,PCM1,PLA2R1,PTK2B,RASGRP1,RUNX1,SNUPN,STK11,SUMO3,TAB1,TBX2,TM4SF1,UHRF1,WNT1
Psychological Disorders	2.58E-06-5.69E-06	ABCB1,ACTL6B,ADCY7,ADD3,AIG1,AK2,ALDH1A3,AMPH,ANKHD1/ANKHD1-EIF4EBP3,AP1S2,ARHGEF1,ARL3,ATAD3C,ATP1A2,ATP1A4,ATP2B1,ATP4B,ATRX,BACE1,BAX,BCHE,BCL6,BRCA1,C7,CA5B,CACNA1B,CACNA1C,CCN2,CHAT,CHD3,CHRNB3,CIITA,CIRBP,CLU,COX11,CRHR2,CTNND2,CXCL10,CXCL12,DBNL,DGKB,DHFR,DIP2C,DISC1,DLG2,DLG3,DMD,DNAH7,DNAJA1,DNAJB1,DNAJB2,DNAJC13,DRP2,DUSP14,E2F1,EEF1A2,EGR1,ENO2,EPHB4,ERBB4,FADS2,FCGR3A/FCGR3B,FGF2,FGF2…
Behavior	5.06E-06-1.1E-05	ABL2,AMPH,AP1S2,ARC,ARSG,ATM,ATP1A2,BACE1,BAX,BCHE,BRSK1,CACNA1C,CARF,CCN2,CERS6,CHAT,CPEB3,CRHR2,CTNND2,DLG3,EGR1,EIF4EBP2,ERBB4,FBXO2,FMN2,FTO,GAL,GSAP,IL1RN,IL6,IL6ST,ITPR3,KCNJ2,LCN2,LEPR,LMX1A,MAPT,MDK,MME,NCF1,NDRG4,NPAS4,NR3C2,NREP,NT5E,NTSR1,PCM1,PDE5A,PEX5L,PLAT,PLAU,PLK2,PPARGC1A,PPP3CB,PTGER2,PTGS2,PTK2B,PTPRN2,QPCT,RIMS1,SHANK2,SHANK3,SHC3,SIPA1L2,SLC1A1,SLC6A9,SLC7A11,SLC8A2,SLC9A9,S…
Cell Morphology	5.69E-06-1.12E-05	AATK,ABL2,ACTL6B,ADCYAP1R1,ADGRB1,ADGRG1,AHR,ARC,ARSG,ASTN1,ATF3,ATM,ATRX,BACE1,BAG3,BAX,BMP7,BRCA2,BRSK1,CACNA1C,CAPRIN1,CAV2,CCL3,CCN2,CD151,CDH3,CHAT,CIB2,CLU,CNGA3,CPEB3,CRISP1,CSF2,CTNND2,CUX1,CXCL10,CXCL12,CYBA,DACT1,DBNL,DISC1,DLG3,DMD,DOCK2,E2F1,EFNB3,EGLN3,EGR1,EIF4EBP2,EPO,ERBB4,FBXO2,FBXO32,FEZF1,FGF2,FGF20,FGF8,FHOD3,FIG4,FLT1,FOXN4,FTO,GAD1,GAL,GAREM2,GAS2L3,GFAP,GLI1,GNA12,GPM6B,GRI…
Skeletal and Muscular System Development and Function	5.69E-06-5.69E-06	ADGRB1,ADGRG1,AHR,ATF3,BAG3,BAX,CAV2,CCN2,CLU,CUX1,CYBA,DACT1,DMD,EPO,FBXO32,FGF2,FHOD3,FTO,GAS2L3,HDAC5,HDAC9,HGF,HSPB7,IL11,IL1A,IL6,IL6ST,ITCH,KLF2,LAMA4,LAMP2,LEPR,LMO7,MAP2K3,MDK,MME,MMP2,MYH6,NCF1,PDE5A,PDLIM5,PLAU,PPARGC1A,PPP3CB,PRKAB2,PTGS2,RGS2,SIRT5,SLC6A6,STK11,STK3,TAB1,THBS1,TIMP1,TNFSF12,TNNT1,UTRN,VDR,VEGFB,XK,ZBTB20
Developmental Disorder	9.87E-06-1.26E-05	ABCC3,ABHD5,ADGRG1,AGK,AHI1,AHR,AKR1C1/AKR1C2,ALDH1A3,AMBN,ANTXR1,AOC3,ARHGAP29,ARL3,ASPH,ATM,ATRX,BACE1,BAG3,BAX,BCL11A,BCL6,BMP7,BRCA2,C1QTNF5,CA5B,CA8,CAB39L,CACNA1C,CAV2,CC2D2A,CCN2,CD151,CDC45,CDH3,CDT1,CFAP53,CFAP57,CHD2,CHD3,CHST8,CLU,COL5A2,CPE,CRHR2,CSF2,CUX1,CXCL12,CYS1,DACT1,DMD,DOCK2,DYNC2H1,DYNLT2B,E2F1,E2F5,EFEMP1,EFEMP2,EPHB4,EPO,ERCC4,ERF,ERGIC1,FADS2,FAM20C,FAM83H,FANCA,FANCD2,FB…
Digestive System Development and Function	1.08E-05-1.08E-05	AMBN,DSPP,FAM20C,LAMA3,LTBP3,MMP20,SLC24A4
