# Supplementary material for: Comprehensive Genomic Analysis of Puerarin in Inhibiting Bladder Urothelial Carcinoma Cell Proliferation and Migration
Source: Recent Pat Anticancer Drug Discov. 2023 Sep 28;19(4):516–29. doi: 10.2174/1574892819666230908110107 (PMC11348475; doi:10.2174/1574892819666230908110107)
Supplement: Supplementary file 1 [file PRA-19-516_SD1.zip › PRA-19-516_SD1/Supplementary Table 4.xlsx]

## Sheet: Sheet0
© 2000-2021 QIAGEN. All rights reserved.
Upstream Regulator	Expr Fold Change	Molecule Type	Predicted Activation State	Activation z-score	Flags	p-value of overlap	Target Molecules in Dataset	Mechanistic Network
tetradecanoylphorbol acetate		chemical drug		-0.747		7.31e-10	ABCB1,ACSM5,ADAM7,ADAM8,ALDH1A3,ANGPTL4,APOBEC3A,ARC,ARG1,ATF3,ATM,ATP2B4,BAX,BIRC3,BMP7,BNIP3L,C3orf52,CA8,CACNA1B,CAPG,CAV2,CBS/CBSL,CCL20,CCL3,CCN1,CCN2,CD209,CD69,CDK1,CEMIP,CIITA,CLEC2D,CPE,CSF2,CXCL10,CXCR2,CYBA,DNTT,DTL,E2F1,EGR1,EIF4EBP2,ERBB4,FAHD1,FGF2,FLT1,GADD45B,GAL,GEM,GLS,GPRC5A,HGF,HMGA2,HNRNPC,HPSE,ID2,IGFBP3,IKBKE,IL11,IL12B,IL17C,IL1A,IL1RN,IL24,IL6,IL7R,IRAK3,IRF4,ITCH,ITGB2,I…	478 (18)
dexamethasone		chemical drug		0.836		3.28e-09	ABCB1,ABCC3,ABCC6,ACADS,AKAP12,AKR1C1/AKR1C2,AKR1C3,ANGPTL4,ANKRD1,ANXA3,AOC3,APOL6,ASPH,ATF3,ATP2B1,ATP2B4,BACE1,BAX,BCL6,BIRC3,BMP5,BNIPL,BRCA1,BRCA2,CA8,CAV2,CCL20,CCL3,CCN1,CCN2,CD209,CD69,CD8B,CDKN2C,CDV3,CHAF1A,CHAT,CHIT1,CKLF,CLEC11A,CLU,COL4A5,COL6A1,CORO2A,CPE,CPS1,CRHR2,CRISP1,CSF2,CXCL10,CXCL12,CYP2C8,DBT,DEPP1,DHFR,DNER,DSPP,E2F1,EGLN3,EGR1,EIF4G3,ENO2,FANCA,FBLN1,FBXO32,FCAR,FGF2,FGF…	453 (16)
MAPK1		kinase		0.368		1.57e-08	AKAP12,ANGPTL4,ANTXR2,APOL6,ARC,ATF3,ATP1A2,BCL11A,BICRAL,CCN2,CD69,CSGALNACT2,DNAH7,E2F1,EGLN3,EGR1,ERAP1,FBXO32,GFOD1,GLS,HBA1/HBA2,HMOX1,IFI44,IFITM1,IL1RN,IL6,ITPR2,LAMA4,LGALS1,LHB,LIG1,MBP,MITF,MMP2,MSH5,MUC5AC,MYH7,NKX2-2,NT5E,OAS2,PDLIM3,PHF11,PLAU,PTGER2,PTGS2,RAD54L,RGS2,SECTM1,SHANK2,TMEM158,TRIM14,TRIM34,TRPC1,VDR	294 (14)
ERBB2		kinase		-1.864		3.02e-08	ABHD5,ADAM8,ANGPTL4,ATF3,BACE1,BIRC3,BMP7,CCL20,CCN2,CDC45,CDCA7,CDCP1,CDH3,CDK1,CDKN2C,CDT1,CLDN4,CLEC11A,CLU,COL5A2,COL6A1,CPS1,CSF2,CXCL10,CXCL12,DHFR,E2F1,E2F5,EFNB3,EGR1,ERAP1,ERBB4,FGF9,FLT1,FXYD3,GBP6,GCNT2,GINS4,GLS,GPM6B,HEPH,HMGA2,HSPA1A/HSPA1B,ID2,IGFBP3,IL1A,IL6,IL6ST,ITPR2,JAM2,LAMB3,LAMP2,LCN2,LDHA,LGALS1,LIG1,LTBP3,MAN2A2,MAP2K3,MCM10,MCM7,MIF,MITF,MME,NDRG1,NDRG4,NEK2,NT5E,PDK1,PE…	399 (18)
progesterone		chemical - endogenous mammalian		-0.327		5.64e-08	ABCB1,ADCYAP1R1,AKR1C3,ASGR1,ATF3,ATP1A2,BAX,BCL6,BIRC3,BRCA1,CCL20,CDT1,CHAF1A,CHAT,CLDN4,CXCL10,CXCL12,CYP2C8,DNAJB4,E2F1,EGR1,FLT1,GABARAPL1,GAD1,GAL,GFAP,GREB1,HGF,HSPA8,IGFBP3,IHH,IL12B,IL13RA2,IL1A,IL6,ITGA1,JAM2,KCNG1,KISS1,KLF10,LAMB3,LCN2,LDHA,LEPR,LGALS1,LGR5,LHB,LIG1,LMO7,MAP2K3,MBP,MCM7,MDK,MME,MMP2,NCAPH,NDRG1,NOD1,NR3C2,PDK1,PEG3,PLCL1,PLEKHS1,PLK2,PTGER2,PTGER4,PTGS2,PYCARD,RASSF2,…	414 (17)
IKBKB		kinase	Inhibited	-2.065		8.4e-08	ANKRD1,ATF3,BAX,BIRC3,BRCA1,BRCA2,CCL20,CCL3,CCN2,CDH13,CLU,CSF2,CXCL10,CXCL12,CYBA,EGR1,GADD45A,GLI1,HGF,HMOX1,IFIT1B,IL11,IL12B,IL17C,IL1A,IL1RN,IL6,LCN2,LMNB1,MBP,MGP,MMP2,MUC5AC,NOCT,PCDH7,PLAU,PTGS2,PTK2B,RABEP2,SERPINB2,TRPC1,UACA,ZNF395	358 (16)
Salmonella enterica serotype abortus equi lipopolysaccharide		chemical toxicant		1.245	bias	1.29e-07	ABL2,BIRC3,CCL20,CCL3,CDK1,CSF2,DNAJB4,EGR1,FLT1,GADD45A,GADD45B,GEM,GPRC5A,ICAM4,ID2,IL12B,IL1A,IL6,IL7R,KANK1,KCNJ2,NOCT,PLAU,PTGS2,RIN2,SERPINB2,SFMBT2,SLAMF1,SLC1A3,THBS1	401 (18)
bortezomib		chemical drug		1.874		1.84e-07	ATF3,BAG3,BAX,BIRC3,BNIP3L,BRCA1,BRCA2,CXCL10,CXCL12,DMD,DNAJA1,DNAJB1,DNAJB2,DNAJB4,EPO,FANCA,FANCD2,FANCF,FBXO2,GADD45A,GADD45B,GLI1,GREB1,HSP90AA1,HSPA1A/HSPA1B,IGFBP3,IL12B,IL6,IL6ST,IRF4,MITF,MS4A1,PKIB,PTGS2,SERPINA3,SLC25A37,SRXN1,TLR8,UCHL1	271 (15)
Vegf		group		-1.07		2.24e-07	ABCB1,ADGRG1,AHR,AKAP12,ANGPTL4,ATF3,BAX,BMP7,CCN1,CDC45,CDK1,CDKN2C,CSF2,CXCL10,CXCL12,CXCR2,EGR1,EPO,FGF2,FLT1,GEM,HMGCS2,HMOX1,HPSE,IGFBP3,IHH,IL11,IL12B,IL1A,IL6,IL6ST,IRF4,ITGB8,ITPR3,JAM2,LCN2,LOC254896,MAP2K3,MAPKAPK5-AS1,MGP,MIF,MMP2,MPC1,NEK2,NRARP,PLAU,PLK4,PPARGC1A,PRDM16,PTGS2,RECK,RGS2,RGS20,SERPINB2,SH3TC2,SMC2,TBXA2R,THBD,TIMP1,TMEM158,TNFRSF6B,TUBGCP3,VEGFB	238 (13)
tributyrin		chemical drug		0.383	bias	2.47e-07	AKAP12,ATF3,BIRC3,CCL20,CCN1,CCN2,CSGALNACT2,DUSP14,ID2,IL24,IL6,MME,NDRG1,PDLIM5,PTGS2,SERPINB2,TUFT1	287 (13)
ESR2		ligand-dependent nuclear receptor	Inhibited	-2.371		3.67e-07	AKAP12,ATF3,ATP2B1,BAMBI,BMP5,BRCA1,BRCA2,CBS/CBSL,CCL20,CCN1,CCN2,CDH13,CDKN2C,CLDN4,CLEC1B,CLU,CSF2,CXCL12,CXCL17,EFEMP2,EGR1,FBLN1,FGF2,FZD2,GADD45B,GFAP,GREB1,GREM1,HMGA2,HPGD,HSD17B7,IFI44,IFITM1,IGFBP3,IL1A,IL6,KISS1,LAMB3,LHB,LMNB1,MAP2K3,MATN3,MCM7,MDK,MGP,MME,MMP2,MPC1,MPP7,MXD1,MYH6,MYH7,NDRG1,NKX2-2,OOEP,OTOF,PDLIM3,PKIB,PLAT,PLAU,PLIN2,PLK4,PTGS2,RASSF2,RDH10,SCUBE1,SFRP4,SLIT2,SMC2,S…	479 (15)
trichostatin A		chemical drug		1.504		3.68e-07	ABCB1,ABCC3,ABHD5,ACOX2,AHR,AKAP12,AKR1B1,AMOT,ANKRD1,ARC,ARG1,BAX,BCL11A,BMP5,BRCA1,BRCA2,CCL20,CCL3,CDCA7,CDK1,CENPM,CHAT,CIITA,CLU,CSF2,CUX1,CXCL10,CXCL12,CYP2C8,CYTOR,DHRS2,DNTT,DSPP,E2F5,EFNB3,FBLN1,FGF2,FLT1,FUBP1,GADD45A,GLS,GREB1,HBA1/HBA2,HDAC9,HMGA2,HMGCS2,HMGN5,HMOX1,HPSE,ID2,IFITM1,IGFBP3,IL12B,IL1A,IL24,IL6,IRF4,ITGA1,LAMA3,LEPR,LGALS1,LIN28B,LIN9,LMNB1,LMX1A,MAP2,MIR7-3HG,MME,MMP2,M…	402 (19)
CG		complex		-0.357		4.01e-07	ABCB1,ADCYAP1R1,AKR1C3,ANGPTL4,BAMBI,BAX,BRCA1,BRCA2,CCL20,CDC45,CDK1,CLU,CXCL10,CXCL12,DMD,DTL,E2F1,EFEMP1,EGR1,FGF9,GAL,GBP6,GREM1,HMGA2,HPGD,HPSE,HSD17B7,IGFBP3,IL11,IL13RA2,IL1A,IL6,ITGA1,KISS1,LEPR,LGR4,LIN28B,MCM10,MMP2,NR3C2,PLAT,PLAU,PTGER2,PTGS2,RASSF2,RECQL,RGS2,RGS20,RUNX1,SCUBE1,SFRP4,SLC2A12,SMARCA1,SRXN1,TIMP1,TIMP4,TM4SF1,TMEM158	422 (18)
TNF		cytokine		-1.428		4.24e-07	AATK,ABCC3,ACADS,ADAM8,ADGRB1,AK2,AKAP12,AKR1B1,ALDH1A3,ANGPTL4,AOC3,ARC,ARG1,ARHGEF10,ARHGEF4,ASGR1,ASS1,ATF3,ATP2B1,ATP2B4,BACE1,BAMBI,BAX,BCL6,BIRC3,CCL13,CCL20,CCL3,CCN1,CCN2,CD200,CD209,CD69,CDH13,CDH3,CDKN2C,CERS6,CIB2,CIITA,CLDN4,CLEC11A,CLEC2D,CLU,CSF2,CXCL10,CXCL12,CXCR2,CYBA,CYP2C8,DBT,DEPP1,DLEU1,DMD,DMTF1,DUSP14,E2F1,EGLN3,EGR1,EPO,FBXO32,FCAR,FCGRT,FGF2,FLT1,FRMD4A,GADD45A,GADD45B,GB…	460 (18)
TREM1		transmembrane receptor		-0.757		5.16e-07	ABL2,ASPH,ATF3,CCL20,CCL3,CDK1,CSF2,CXCL10,DTL,DUSP14,EGR1,GADD45B,GEM,GPRC5A,GREM1,HSD3B7,IL12B,IL6,KANK1,KCNJ2,MT1F,NT5E,PTGS2,RIN2,SERPINB2,SFMBT2,SLC1A3,SLCO4A1,SNUPN,THBD,THBS1,TMEM158	309 (15)
TAZ		enzyme		-0.099		6.38e-07	AMOTL2,AMPH,ANKRD1,AOX1,ARG1,ARHGAP29,BAX,C7,CAV2,CCN1,CCN2,COL5A2,CXCL12,FLG,FLT1,HMOX1,IL12B,IL6,KLF6,LDHA,LOXL2,P4HA1,PDE3B,PLK2,PTGS2,TBC1D2,THBS1,TIMP1,VEGFB	284 (16)
KDM1A		enzyme	Inhibited	-2.5		8.73e-07	ATF3,BRCA1,BRCA2,BRDT,CAPG,CIITA,COL4A4,CXCL10,DOCK2,FCGR3A/FCGR3B,FOXN4,GFAP,GLT8D2,GREB1,HMOX1,ID2,IFI44,IFIT1B,IL1RN,IRAK3,IRGM,ITGB2,KLF2,LAMA3,LGR5,MAP2,MPC2,MSN,ONECUT2,OTOF,PARP4,PHF11,RARG,RNF213,SFRP4,SHROOM3,SIX5,SLC22A3,SLC37A2,TENT5C,TGM1,THBS1,TIMELESS,TM4SF1,UHRF1,ZBP1,ZBTB20,ZNF367
SB203580		chemical drug		-1.074	bias	1.04e-06	AMOTL2,ANXA3,ARG1,ATF3,ATM,BAX,BRCA1,CCL20,CCL3,CCN2,CD200,CD69,CDK1,CIITA,COBL,CSF2,CXCL10,EFEMP1,EGR1,EPO,FLT1,GADD45A,GLIPR1,HEPACAM,HMOX1,IGFBP3,IL11,IL12B,IL13RA2,IL1A,IL1RN,IL6,MC1R,MITF,MMP2,MUC5AC,MXD1,NPHS2,P4HA1,PALLD,PATJ,PLAT,PLAU,PPARGC1A,PTGS2,RBM3,RUNX1,SECTM1,SGMS2,SLPI,TCHH,TGM1,THBS1,TIMP1,TMCC1,TRPA1,UBD,VDR	300 (14)
GNAQ		enzyme		0.048	bias	1.07e-06	ABCB1,ANKRD1,ANXA3,ARG1,ATF3,BNIP3L,CCN2,CXCL12,EGR1,GADD45A,IL11,IL1RN,IL6,LGR4,LHB,MYH7,NEU1,PDE10A,PDK1,PLAT,PRKCE,PTGS2,RHOB,SLCO4A1,TGM1,THBD	315 (18)
lipopolysaccharide		chemical drug		-0.571		1.49e-06	ABCB1,ABCC3,ABCC6,AHR,AIG1,ANGPTL3,ANGPTL4,ANKRD1,ANXA3,APOBEC3A,APOL6,ARC,ARG1,ARMCX6,ASS1,ATF3,ATP1A2,ATP2B1,ATRX,ATXN7L1,BACE1,BAG3,BAMBI,BAX,BCL6,BIRC3,BRDT,CAPG,CASR,CCL13,CCL20,CCL3,CCN1,CCN2,CCNL1,CD200,CD209,CD69,CEMIP,CIITA,COL4A6,COL5A2,COL6A1,CRHR2,CSF2,CXCL10,CXCL12,CXCR2,CYBA,CYP2C8,DHX58,DNAJB1,E2F1,EGLN3,EGR1,ENO2,ERF,ERGIC1,FBXO32,FCGR3A/FCGR3B,FCGRT,FGF2,FLT1,GADD45A,GADD45B,GBP6…	414 (19)
TP63		transcription regulator	Inhibited	-2.219		1.97e-06	ABCB1,AHR,ALDH1A3,ARG1,ATM,BAX,BMP7,BRCA1,CCN1,CCN2,CDH3,CDK1,CTXN1,CXCL17,DSPP,E2F1,FANCA,FUBP1,GADD45A,GAL,GCNT3,GREM1,HIRA,HMGA2,HSPA8,IGFBP3,IHH,IKBKE,IL6,ITGB4,ITGB8,KCNG1,KLF6,LAMB3,LLGL1,MAP2K3,MCM10,MPZL2,NALCN,NT5E,P2RY2,PLAU,PNPT1,RPA1,RUNX1,S100A2,SERPINB2,SLC41A2,SLC7A11,SLIT2,STK11,STX1A,THBS1,TPM1,TUBB2B,UHRF1,VDR	377 (16)
fluticasone propionate		chemical drug		1.02		2.28e-06	ANGPTL4,CCL20,CHIT1,CSF2,CXCL10,GADD45B,GAL,HLA-DOA,HPGD,IL1A,IL1RN,MT1X,MUC5AC,OAS2,PLAU,PLIN2,PPARGC1A,PTGER2,SERPINB2,SLAMF1,SLC16A6,SLC1A3,SLC2A5,SLPI,THBS1,TIMP1,TNFSF13B,TUT7	395 (16)
cycloheximide		chemical reagent		-0.5		2.33e-06	ABCB1,AHR,ASS1,ATP2B4,BAX,BIRC3,BRCA1,CCL20,CCN1,CCN2,CSF2,CXCL10,DHRS2,EGR1,FGF2,GADD45A,GADD45B,GREB1,HGF,HMGA2,HMOX1,HSPA8,IL1A,IL1RN,IL24,IL6,IL7R,LCN2,LDHA,LHB,MME,MMP2,MXD1,PAX8,PLAT,PLAU,PTGS2,RARG,RBM3,RGS2,RHOB,SERPINB2,THBD,THBS1,TIMP1,TRPC1,UACA,VDR	384 (16)
CDK4		kinase				2.44e-06	BRCA1,C12orf76,C7,CDC45,CDCA7,CDKN2C,CIP2A,CPED1,DHFR,DTL,GAS2L3,KLHDC1,LINC00467,LINC00847,MCM7,NCAPH,NEK2,NT5E,PDLIM3,RGS2,STOM,THNSL1,UTRN,ZNF367,ZNF783	116 (7)
STAT3		transcription regulator		0.605		2.47e-06	AHR,ALDH1A3,ANGPTL4,ARG1,BCL6,BNIP3L,CCL20,CCN2,CD209,CDK1,CIITA,COBL,CSF2,CXCL10,CXCR2,EGR1,FGF2,FLT1,GADD45A,GBP6,GFAP,GIGYF1,GLIPR1,HGF,HMOX1,ICAM4,ID2,IFI44,IFIT1B,IFITM1,IHH,IKBKE,IL11,IL12B,IL13RA2,IL1A,IL1RN,IL6,IL6ST,IRF4,ITGB2,LAMB3,LDHA,LEPR,LGR4,MAFB,MAGEL2,MAP2,MITF,MMP2,MYH7,NDRG1,OAS2,OSBPL5,PDK1,PEG10,PLAU,PPARGC1A,PTGS2,ROR1,RUNX1,SERPINA3,SFMBT2,SLAMF1,SLC1A3,SLC22A3,THBD,THBS1,T…	356 (16)
CEBPA		transcription regulator		0.691		2.72e-06	ABCB1,ADCY7,AKAP12,AKR1B1,AKR1C1/AKR1C2,AKR1C3,ARG1,ASS1,CCL20,CCL3,CIITA,CPS1,DHFR,DSPP,DYNLT3,E2F1,EEF1A2,FCAR,FLT1,FTO,GABPB1,GADD45A,GAL,GLI1,GLIPR1,HBD,HGF,HMOX1,HPGD,ID2,IGFBP3,IL12B,IL1RN,IL6,KRT27,LCN2,LEPR,LGALS1,MC1R,MMRN1,OAS2,PLIN2,PPARGC1A,PTGS2,PTPN3,RGS2,SECTM1,SERPINB2,SERPINI1,SPINT2,THBD,THBS1,TIMP4,VDR	388 (19)
IgG		complex		1.25		2.9e-06	ADGRG1,AHR,BIRC3,CCL3,CD209,CD69,CLDN4,CSF2,CXCL10,DUSP14,EGLN3,EGR1,FLT1,GADD45B,GFAP,GPRC5A,IFITM1,IL12B,IL16,IL1RN,IL6,IRF4,ITGB2,ITGB8,LCN2,LGALS1,MAFB,MMP2,MS4A1,MXD1,MYH7,NPAS4,NT5E,PDE3B,PPARGC1A,PTGER4,PTGS2,SERPINB2,SLC16A6,SLC2A6,THBS1,TNFRSF17	330 (14)
HSF1		transcription regulator		1.734		3.34e-06	ABCB1,BAG3,BAX,BMP7,CCN2,CDK1,CHD3,CLU,COBL,DHRS2,DLGAP1,DNAJA1,DNAJA4,DNAJB1,EFEMP1,FBLN1,HDAC5,HMOX1,HSP90AA1,HSPA1A/HSPA1B,HSPA4L,HSPA8,HSPH1,IL6,IL7R,KNTC1,LAMA4,LDHA,MAPT,MCM7,MITF,PPARGC1A,PPP3CB,XAF1	385 (18)
dextran sulfate		chemical drug		-0.371		3.37e-06	ADAM8,AHR,ARG1,ATM,CCL20,CCN2,CD209,CD69,CDK1,CHAF1A,CSF2,CXCL10,CXCR2,EFEMP2,EPHB4,FANCA,FANCF,FZD10,GLI1,HGF,HMOX1,IFIT1B,IL12B,IL6,KNTC1,MMP2,NCAPH,NEK2,P2RY2,PTGS2,REC8,SERPINB2,SMC2,SOX3,THBS1,UBD,UHRF1,VDR,VEGFB,VEGFD	356 (14)
ETS1		transcription regulator		0.276		3.46e-06	ABCB1,BAX,BCL11A,BRCA1,CCN2,CD69,CSF2,DNTT,EGR1,FLT1,HGF,HMOX1,HPGD,HPSE,HSPA1A/HSPA1B,HSPA1L,HSPA8,ID2,IL12B,IL24,IL7R,ITGB2,MMP2,MUC5AC,NCF1,NCR1,PEG10,PLAU,PTPRN2,RUNX1,SLC7A11,TRPC1,UBAP2L	391 (18)
SMARCA4		transcription regulator		-0.112	bias	3.57e-06	ABCB1,ADGRG1,AHR,ALDH1A3,ANTXR2,AP1S2,ATP2B4,BAMBI,BEX5,BNIP3L,C19orf33,C2CD6,CCN2,CIITA,CLIC2,CPS1,DHFR,DYNLT3,E2F1,ECM2,EGR1,EPO,FAM167A,FGF9,GADD45A,GADD45B,GLI1,GPR68,GSG1,HEPH,HMGA2,HNMT,HPGD,HYI,IFITM1,IL11,IL1A,IL6,IL7R,KCNJ2,LAMA3,LGALS1,LOXL2,MBP,MGP,MIR503HG,MMP2,MXD1,NTNG1,PDK1,PLAT,PLIN2,PSG9,RAB38,RGS2,RHBDL2,RIC8B,S100A2,SERPINB2,SERTAD1,SPOCD1,SYK,TBX2,TMPRSS13,TNFRSF14,TPM1,TRIM15…	399 (18)
prostaglandin E2		chemical - endogenous mammalian		-0.721		4.06e-06	AHR,ANGPTL4,ARC,ARG1,ATF3,BAX,BIRC3,CCL13,CCL20,CCL3,CCN2,CD69,CXCL10,CXCL12,EGR1,FGF2,FLT1,GBP6,GFAP,HEG1,HMOX1,IL12B,IL16,IL1A,IL1RN,IL6,IL7R,IRF4,MAFB,MITF,MMP2,MUC5AC,NCR1,NOD1,NT5E,PLAU,PLEKHA4,PLK2,PTGER2,PTGER4,PTGS2,RGS2,SCN9A,ST3GAL4,THBD,THBS1	333 (14)
PDGF BB		complex		-0.07		4.21e-06	ADD3,AHR,AKAP12,ATF3,ATP2B1,BRCA1,CAV2,CCL20,CCN1,CCN2,CCNL1,CDK1,CSF2,EGR1,EPO,FGF2,FLT1,FZD2,GADD45A,GDA,GEM,GREM1,HMOX1,HSD3B7,IL6,KLF10,KLF6,MAP2,MMP2,PLAT,PLAU,PLK2,PTGS2,RGS2,RHOB,RPL13,RXRG,SERPINA3,SLC1A1,SLC6A6,SYK,THBD,THBS1,TIMP1	418 (19)
IKBKG		kinase		-0.051		4.27e-06	BAX,BIRC3,CCL20,CDH13,CLU,CSF2,CXCL10,CXCL12,IFIT1B,IKBKE,IL11,IL1A,IL1RN,IL6,LCN2,MGP,MYH6,MYH7,NOCT,PAX8,PCDH7,RABEP2,SERPINB2,TRPC1	357 (15)
SFTPA1		transporter		-1.213		4.67e-06	AKR1C1/AKR1C2,AMOT,ANGPTL4,CCL3,CCN1,CCN2,CLEC1B,CXCL10,EGR1,GPR68,HBA1/HBA2,IL1A,IL6,KCNMB4,KLF2,PLIN2,SLC22A3	319 (16)
MAP3K7		kinase		-0.645		4.67e-06	BIRC3,CCL20,CXCL10,HMOX1,IFI44,IFITM1,IL12B,IL6,MAP2K3,MUC5AC,MYH7,OAS2,PTGS2,RGS2,SLPI,TNFSF13B,XAF1	364 (18)
GLI1	-2.485	transcription regulator		1.137		5.08e-06	ABCC3,AKR1C1/AKR1C2,AKR1C3,ARC,ARHGAP29,ATF3,BCL6,BIRC3,C11orf96,C19orf33,CAV2,CCN1,CFAP300,CLU,EGR1,GADD45B,GAS2L3,GDA,GLI1,GPRC5A,HEPH,HPGD,HPSE,ID2,IER5L,IFITM1,IL6,ITGB4,KBTBD8,KLF6,KLK10,KRT80,LAMB3,LGALS1,MMP2,MT1F,MT1X,MUC5AC,NREP,PCDH7,PLAU,PPARGC1A,PRKCE,PTGS2,RBM8A,RHOB,RIN2,S100A2,SBF2,SERTAD2,SLC1A3,SOX18,STX3,TIMP1,TM4SF1,TNFSF13B,TNNT1,TRIM15,UACA,ZC3HAV1L	407 (15)
PSMB11		peptidase		0.586	bias	5.2e-06	CLDN4,COL4A6,COL6A1,CXCL12,CXCL17,CYB5B,FLT1,GADD45A,GADD45B,GFAP,HMOX1,HPSE,HSPA1A/HSPA1B,NCF1,NTN4,PARVB,PLCB2,PTGS2,PTK2B,RHOB,THBS1,THBS3
simvastatin		chemical drug		1.053		5.27e-06	ADCYAP1R1,ANXA3,BAX,CACNA1C,CCL20,CCL3,CCN1,CCN2,CIITA,E2F1,EPO,FADS2,GLI1,HBA1/HBA2,HMOX1,IGFBP3,IL12B,IL6,ITGB2,ITGB4,KLF2,LCN2,MAPT,MMP2,MUC5AC,NCF1,PLAT,PON1,PTGS2,RHOB,THBD,TIMP1	271 (15)
GNA14		enzyme				5.7e-06	ABCB1,AKAP12,ANKRD1,ANXA3,ARG1,ATF3,FCGR3A/FCGR3B,GADD45A,IL1RN,IL6,KLF6,NEU1,PDK1,PDLIM5,PLAT,PTGS2	166 (7)
ERBB3		kinase	Activated	2.069		6.04e-06	AMOTL2,BAX,CCN1,CCN2,CDKN2C,CLU,COL6A1,CXCL12,EGR1,FGF2,GLS,HBA1/HBA2,HMGA2,HMOX1,ITGB2,LAMA4,NDRG1,PTGS2,SERPINA3,SLPI,THBS1	384 (18)
TAC1		other		-1.287	bias	6.27e-06	BAX,CCN1,CLEC11A,CSF2,CXCL10,GFAP,HMOX1,IL1A,IL1RN,IL6,MAFB,MAPT,MME,NCR1,PLAT,PTGS2,SERPINB2,SERPINI1	293 (12)
HDAC1		transcription regulator		1.596		6.4e-06	ABCB1,AKAP12,ARC,ATF3,BAMBI,BAX,BCL6,BRCA2,CDK1,CDT1,DHFR,EGR1,FLT1,GABARAPL1,GLI1,IL1A,IL24,IL6,ITGB4,LCN2,LGR5,LIG1,MCM10,MCM7,MME,MYH7,PAX8,PLAU,PPARGC1A,PTGS2,RAD54L,RECK,RHOB,SERPINB2,STX1A,TBX2,UHRF1,VDR	395 (16)
troglitazone		chemical drug		0.184		6.49e-06	AATK,ACADS,AK2,ANGPTL4,ANGPTL6,ATF3,ATP2B1,BAX,BIRC3,CAV2,CCL3,CDKN2C,CIB2,CIITA,CSF2,CXCL10,E2F1,EGLN3,EGR1,ENO2,FADS2,GADD45A,HBA1/HBA2,HGF,HMGB3,HMOX1,IL13RA2,IL6,KIF14,LAMA3,LAMA4,MC1R,MME,NCAPH,NCF1,NDRG1,P4HA1,PADI2,PDE3B,PLIN2,PPARGC1A,PTGS2,PYROXD1,SLC2A2,SORBS1,SPOCD1,TBXA2R	423 (20)
CHUK		kinase		-1.928	bias	6.61e-06	ATF3,CDH13,CLU,CSF2,CXCL10,CXCL12,CYBA,E2F1,GADD45B,HMOX1,HSP90AA1,IFIT1B,IL11,IL12B,IL1A,IL1RN,IL6,KLF10,LCN2,MGP,MMP2,MXD1,NOCT,PCDH7,PLAU,PTGS2,RABEP2,SERPINB2,TNFSF13B,VEGFB,ZNF395	349 (14)
TP73		transcription regulator		-1.32		6.92e-06	ABCB1,ANGPTL4,ATF3,ATM,BAX,BMP7,CAMLG,CCN1,CDK1,COL5A2,CXCL10,DHFR,DMTF1,E2F1,EGR1,ELOB,FGF2,FLT1,GADD45A,HPSE,HSPA1A/HSPA1B,ID2,IGFBP3,IL6,ITGB4,LDHA,LIG1,LRG1,MAPRE2,MCM7,MDK,MMP2,MPZL2,N4BP2L2,P2RY2,PDK1,PGK2,PLAU,PLK2,PTPN3,RUNX1,S100A2,SERPINA3,STK11,THBS1,TIMP1,TIMP4,TNNI1,VDR	362 (15)
5-N-ethylcarboxamido adenosine		chemical reagent		-0.544		6.96e-06	ARG1,BAG3,CCL20,CCN2,CIITA,EGR1,FGF2,GADD45A,HMOX1,IL12B,IL6,KLF6,NKX2-2,NT5E,PDE5A,PLK2,RGS2,SRXN1,THBD,THBS1,VDR	309 (16)
IL1B		cytokine		0.287		7.5e-06	ABCC3,ADAM8,AKR1B1,ANGPTL4,ANTXR1,APOL6,ARC,ARG1,ASS1,ATF3,BACE1,BAMBI,BAX,BCL6,BIRC3,CASR,CAV2,CCL13,CCL20,CCL3,CCN2,CD69,CDK1,CIITA,CLEC14A,CSF2,CXCL10,CXCL12,CYBA,DPY19L4,E2F1,EGLN3,EGR1,EPO,FGF2,FLT1,GAD1,GADD45A,GADD45B,GBP6,GEM,GLI1,HGF,HMOX1,HSPA1A/HSPA1B,HSPA1L,IAPP,ID2,IER5L,IFIT1B,IGFBP3,IKBKE,IL11,IL12B,IL13RA2,IL16,IL1A,IL1RN,IL24,IL6,IL7R,IRAK3,IRF4,ITGA1,ITGB8,KLF10,LAMA3,LAMB3,LCN2…	460 (18)
SPI1		transcription regulator		-0.302		8.17e-06	BAX,BCL11A,BCL6,CCL3,CD209,CDK1,CHIT1,CIITA,CXCL10,CXCL17,DMTF1,E2F1,FCGRT,HSPA8,ID2,IFI44,IFIT1B,IFITM1,IL12B,IL1RN,IL24,IL7R,IRAK3,IRF4,ITGB2,MBP,MME,MMP2,MS4A1,MT1F,MT1X,MUC5AC,NCF1,P2RY10,POLR1D,PTGS2,SLC24A1,TFEC,TNFRSF14	335 (17)
MAPT	-2.863	other		-1.948		9.01e-06	AMPH,ATF3,ATP1A2,ATP1A4,BACE1,CAPG,COL4A4,CXCL10,DOCK2,ENO2,FCGR3A/FCGR3B,GAD1,GEM,GFAP,GNA12,GPM6B,H4C2,HBA1/HBA2,HMOX1,HSP90AA1,HSPA1A/HSPA1B,HSPA4L,HSPA8,HSPH1,IFI44,IFIT1B,IL1A,IL1RN,IL6,IRGM,ITGB2,LAMA3,MAP2,MAPT,MBP,MCM10,MSN,MTHFD1L,OTOF,PARP4,PGK2,PHF11,PLAU,PTK2B,RNF213,SGIP1,SHROOM3,SLC1A3,SLC37A2,SYN1,TENT5C,TGM1,THBS1,TLN2,TM4SF1,TPPP,TUBB2B,UCHL1,USP9X,ZBP1	361 (16)
TP53		transcription regulator		0.964		9.11e-06	ABCB1,ABCB8,ACADS,ACSF2,ACSM5,ADAM8,ADD3,ADGRB1,AIFM2,AKAP12,AKR1B1,ALDH1A3,AMOTL2,ANKRD1,ANTXR1,ANXA3,ARG1,ARHGEF4,ASS1,ATF3,BAX,BIRC3,BRCA1,BRCA2,CAMLG,CAV2,CCN1,CCN2,CCNL1,CDH3,CDK1,CDT1,CERS6,CHD3,CLU,COL5A2,COX11,CSF2,CXCL10,CXCL12,CXCR2,DBT,DHFR,DLGAP1,DNAJA4,DNAJB2,DNAJB4,DSN1,E2F1,E2F5,EGR1,EIF4G3,ENO2,ERF,FGF2,FRMD4A,FUBP1,FXYD3,GADD45A,GADD45B,GDA,GLI1,GLIPR1,GPM6B,GPR63,HDAC5,HDAC9,HGF…	421 (17)
HNRNPA2B1		other				1.01e-05	ABCB1,ABCC6,ATRX,CEMIP,CPS1,CUX1,DNER,HMGB3,HNMT,IL6,LEPR,NOVA1,NR3C2,P4HA1,PEG10,PKIB,PPARGC1A,ROR1,SCN9A,SLC1A1,SPAG4,STOM,UBASH3B,UTRN
VCAN		other		-0.627		1.06e-05	ANGPTL4,AOC3,ASS1,CCL20,CDH13,CLU,CPE,CXCL12,CYBA,GLIS3,HYAL2,IFI44,IFITM1,IL12B,IL1RN,IL6,LCN2,MIF,OAS2,PCSK5,PLAU,PRELP,RGS2,THBD,TIMP1,XAF1	387 (18)
EGFR		kinase		-0.654		1.09e-05	ARG1,BAX,BCL6,CCN2,CDCP1,CDK1,COL5A2,COL6A1,CSF2,CXCL10,CXCL12,DPY19L4,E2F1,EFNB3,EGR1,ERBB4,GADD45A,GCNT2,GFAP,GPM6B,HIRA,HMGA2,HMGB3,IGFBP3,IL13RA2,IL6,ITCH,LAMA3,LAMA4,LAMB3,LCN2,MBP,MME,MMP2,MT1F,MUC5AC,NT5E,PDK1,PLAT,PLAU,PTGER2,PTGER4,PTGS2,RCL1,RHOB,RUNX1,S100A2,SERPINA3,SLC7A11,SLCO4A1,SLPI,ST3GAL4,TCOF1,THBS1,TRMT2A,VDR	449 (21)
CEBPB		transcription regulator		-1.212		1.1e-05	ABCB1,AKR1C3,ANTXR1,ARG1,ATM,BRCA1,BRCA2,CCL3,CDC45,CDH3,CDK1,CDKN2C,CDT1,CENPM,CHIT1,CIRBP,COL5A2,CXCL10,DHFR,DSPP,E2F1,FBLN1,FBXO32,FCAR,FCGR3A/FCGR3B,GADD45A,GFAP,GINS4,H4C2,HGF,HSP90AA1,HSPA8,IGFBP3,IKBKE,IL12B,IL1A,IL1RN,IL24,IL6,IRAK3,IRF4,KLF10,LCN2,LEPR,LIG1,LMNB1,MAPT,MBP,MCM7,MGP,MMS22L,MSH5,NDRG4,PPARGC1A,PTGS2,RIC8B,RNASEH2A,RPA1,SERPINB2,TIMELESS,TIMP4,TLR8,TM4SF1,VDR,WDR90	414 (20)
DUSP5		phosphatase		0	bias	1.26e-05	ALDH1A3,CSF2,EGR1,ID2,IL11,SERPINB2,SLPI,SRXN1	164 (9)
HIF1A		transcription regulator		-0.196		1.29e-05	ABCB1,AHR,AKAP12,ANGPTL4,BACE1,BAX,BNIP3L,BRCA1,CCN1,CCN2,CD69,CDCP1,CEMIP,CHKB-DT,COX6B2,CSF2,CXCL10,CXCL12,EGLN3,EMC9,ENO2,EPO,ERBB4,ERGIC1,FLT1,FZD2,GADD45B,HILPDA,HMOX1,ID2,IGFBP3,IL12B,IL1A,IL6,ITGA1,ITGB2,LDHA,LGALS1,LOXL2,MIF,MITF,MMP2,MYH7,NCR1,NDRG1,NRARP,NT5E,P4HA1,PDK1,PTGS2,SLC25A37,SPAG4,THBS1,TIMP1,TMEM45A,UQCR10,WNT1	366 (17)
GNA15		enzyme				1.62e-05	ADD3,AKAP12,ARG1,CAV2,CCL20,CD69,GADD45A,GDA,HMOX1,HSD3B7,IL1RN,IL6,MAP2,PLAT,PTGS2,RGS2,SERPINA3,SLC6A6,THBD,TIMP1	240 (14)
F2		peptidase		-1.054	bias	1.68e-05	AKR1B1,ANGPTL4,BAX,BIRC3,CCL20,CCN1,CCN2,CLU,CORO1C,CXCL10,EGR1,EPO,FGF2,FLT1,GREM1,HDAC9,HMOX1,HSP90AA1,IL6,KLF6,LAMP2,LOXL2,MIF,MMP2,NCF1,PLAT,PRKCE,PTGS2,RHOB,SLC2A12,SLC2A6,SLIT2,SPOCD1,THBD,THBS1,TRPC1	436 (19)
SP1		transcription regulator		-0.928	bias	1.68e-05	ABCB1,ADD3,AKAP12,ASS1,ATF3,ATM,BACE1,BAX,BMP7,BNIP3L,CBS/CBSL,CCL20,CCN2,CDK1,CDKN2C,CIITA,CIRBP,CXCL10,CXCL12,DHFR,DMD,E2F1,EGR1,FGF2,FLT1,HGF,HMOX1,HPSE,HSD17B7,IGFBP3,IL1A,IRAK3,IRF4,JAM2,KISS1,KLF6,LHB,LTBP3,MMP2,MPL,MUC5AC,MYH7,NDRG1,PDK1,PLAU,PRKCE,PTGER4,PTGS2,RECK,SETDB1,SFTPA2,SLC2A12,SPTB,STX1A,TBXA2R,TGM1,THBD,TIMP1,TIMP4,TUG1,TXNRD1,VDR	401 (18)
Pro-inflammatory Cytokine		group	Inhibited	-2.236	bias	1.77e-05	AKR1B1,ASS1,CLU,CSF2,CTNND2,EPO,FGF2,HMOX1,IL6,ITGA1,LCN2,LGALS1,S100A1,TIMP1,UBD	303 (15)
NRXN1		transporter				1.82e-05	COL4A6,CXCL12,GFAP,MGP,MMRN1,ONECUT2,PCDH19,SLC1A3,TAFA1,THBS1
CITED2		transcription regulator		0.426	bias	2.02e-05	AIG1,ANGPTL4,ARG1,ARMCX6,ATXN7L1,BRDT,CD69,CXCL10,EGLN3,FCGR3A/FCGR3B,FLT1,GADD45B,GBP6,IFI44,IFIT1B,IL12B,IL1A,IL1RN,IL6,KLF6,MXD1,PHF11,PLAU,SECTM1,SERPINB2,SLC1A3,STX3,UBD,VEGFD,XAF1,ZBP1	277 (15)
beta-estradiol		chemical - endogenous mammalian	Inhibited	-2.082		2.02e-05	ABCB1,ABHD5,ACOX2,ADM2,AHR,AKAP12,AMOTL2,ANKRD12,ANTXR1,ANXA3,ARC,ARG1,ARSG,ASS1,ATF3,ATM,ATP2B1,ATRX,BAMBI,BAX,BCL6,BIRC3,BMP5,BNIP3L,BRCA1,BRCA2,CAV2,CBS/CBSL,CCL20,CCN1,CCN2,CD69,CDC45,CDCA7,CDK1,CDT1,CENPM,CHAF1A,CHAT,CLDN4,CLEC1B,CLU,COL4A4,COL4A5,COL4A6,COL5A2,CRHR2,CSF2,CTU1,CXCL10,CXCL12,DHRS2,DLG2,DLG3,E2F1,EGR1,EPO,ERBB4,ERF,ETFBKMT,FBLN1,FCGRT,FGF2,FGF9,FZD2,GADD45A,GADD45B,GAL,GEM,GFA…	531 (19)
palbociclib		chemical drug	Activated	3.043		2.1e-05	ATF3,CCNL1,CDT1,E2F1,EGR1,GADD45A,GADD45B,ID2,IL6ST,KLF10,MAP2K3,MXD1,RHOB	212 (6)
NOTCH1		transcription regulator		-1.366		2.13e-05	AKR1C1/AKR1C2,ANKRD1,BCL6,BIRC3,CCN1,CCN2,CDCA7,CER1,DNAJA1,E2F1,ENO2,FGF2,FLT1,GFAP,GLI1,GLS,HBA1/HBA2,HMOX1,HSPA8,HSPH1,ID2,IGFBP3,IL12B,IL1A,IL6,IL7R,ITGB4,MMP2,MUC5AC,MYH7,NCF1,PROX1,PTGS2,S100A1,TUG1	286 (13)
4-hydroxytamoxifen		chemical drug		1.023		2.19e-05	ABCB1,ATF3,BAX,CCN1,CCN2,CDCA7,CLDN4,CLU,EFEMP1,EGR1,HSD17B7,IGFBP3,IL6,IL7R,MPC1,MT1F,MT1X,PDLIM3,PPARGC1A,PTGER4,RGS19,SPAG4,TM4SF1,TPM1,TUFT1,VDR,ZNF148	376 (14)
decitabine		chemical drug		-1.015		2.26e-05	ABCB1,ABCC3,ADGRB1,AKAP12,AMOT,ANGPTL4,ANKRD1,BAX,BCL11A,BIRC3,BMP5,BRCA1,BRCA2,CAB39L,CCN2,CDCA7,CDH13,CDH3,CDK1,CHRNB3,CLU,CUX1,CXCL10,CXCL12,E2F5,EEF1B2,EFNB3,EPHB4,EPO,FGF2,FLG,FUBP1,GAD1,GADD45B,GPAT2,HMGA2,HMGCS2,HMGN5,HPGD,HPSE,HSPA1A/HSPA1B,IFITM1,IGFBP3,IL6,IL7R,ITGA1,KISS1,KLF6,KLK10,LAMA3,LEPR,LGALS1,LIN28B,LIN9,LMNB1,MAFB,MAP2,MMP2,MSN,NDRG1,NEK2,NTSR1,PAK2,PDLIM5,PKN3,PLK2,POU4F2,PTG…	426 (20)
SP3		transcription regulator		-1.301		2.33e-05	ABCB1,ADD3,AKAP12,ATF3,CBS/CBSL,CCL20,CDKN2C,DHFR,DMD,E2F1,EGR1,FLT1,HGF,HPSE,IGFBP3,IL1A,ITGB8,JAM2,KISS1,MMP2,MUC5AC,MYH7,PGK2,PLAU,PTGS2,RECK,SETDB1,TGM1,TIMP1,TXNRD1	416 (15)
ERBB4	-3.719	kinase		-0.77		2.88e-05	BRCA1,COL5A2,CXCL12,EGR1,ERBB4,GADD45A,HBA1/HBA2,HMGA2,HMOX1,MAP2K3,PTGS2,SERPINA3,SLC1A1,SLPI,THBS1,VEGFD,WNT1	403 (20)
Z-LLL-CHO		chemical - protease inhibitor		-0.173		3.03e-05	AHR,AK2,AKR1B1,AKR1C1/AKR1C2,ATF3,BACE1,BAX,BIRC3,CASR,CBS/CBSL,CCN2,CDT1,CLDN4,CLU,CTNND2,CXCL10,CYP2C8,DHFR,DMD,DOCK2,FGF2,GFAP,GLI1,HMOX1,HSP90AA1,HSPA8,IL12B,IL6,ITPR2,ITPR3,MCM10,MITF,MMP2,NCF1,PAK2,PTGS2,RARG,SLC1A1,THBS1,TIMP1,VDR,ZNF395	426 (16)
U0126		chemical drug		-0.524		3.5e-05	ABCB1,ANGPTL4,APOBEC3A,ARC,ATF3,BAX,BIRC3,CCL3,CCN2,CCNL1,CD200,CD69,CIITA,CLDN4,CSF2,CXCL10,CXCL12,DHRS2,DMTF1,EGR1,FGF2,GADD45B,GFAP,GLI1,HMGB3,HMOX1,HPGD,HSD17B7,IHH,IL12B,IL13RA2,IL1A,IL24,IL6,KLF10,LAMB3,LAMP2,LHB,LLGL1,MMP2,MUC5AC,MYH7,NR3C2,NREP,PARP4,PLAU,PLK2,PPP2R3A,PRELP,PTGS2,RUNX1,RXRG,SERPINB2,SRXN1,SYK,THBD,THBS1,TMEM158,TPM1	396 (16)
tretinoin		chemical - endogenous mammalian		-0.23		3.52e-05	AATK,ABHD5,ADCYAP1R1,ADD3,AHR,AKAP12,ALDH1A3,ANGPTL4,AP1S2,ARG1,ARHGAP29,ARHGEF1,ATF3,BACE1,BAMBI,BCL6,BIRC3,BNIP3L,BRCA1,CA8,CACNA1C,CACNG5,CBS/CBSL,CCL20,CCL3,CCN1,CCN2,CDCA7,CDKN2C,CLEC11A,COL4A5,COX11,CPE,CSF2,CXCL10,DHX58,DLEU1,DTL,E2F5,EGR1,EIF4EBP2,EPO,ERCC4,FCAR,FGF2,FGF8,FLT1,FZD10,GAL,GFAP,GLI1,GNA12,GPRC5A,GREM1,HMGCS2,HMOX1,HNRNPC,HSP90AA1,IAPP,ID2,IFI44,IFITM1,IGFBP3,IL12B,IL16,IL1A,…	461 (17)
NFKB1		transcription regulator		0.487		3.54e-05	ABCB1,AKR1B1,ANKRD1,ARG1,BAMBI,BAX,BIRC3,BRCA2,CASR,CCL20,CCL3,CCN1,CCN2,CIITA,CSF2,CXCL10,E2F1,EGR1,FANCD2,FCGRT,GADD45A,HMOX1,IFIT1B,IGFBP3,IKBKE,IL12B,IL17C,IL1RN,IL6,IRF4,LAMB3,LGALS1,MMP2,MUC5AC,PLAU,PTGS2,SAR1A	372 (14)
8-bromo-cAMP		chemical reagent	Inhibited	-2.751		3.71e-05	ARG1,ARSG,ASS1,BAX,BIRC3,BMP7,BRCA2,CAV2,CCN2,CDC45,CDK1,CLEC11A,CLU,COL4A4,COL4A6,COL5A2,E2F1,EGR1,FGF2,FGF9,FZD2,GFAP,GLI1,GLS,HPGD,HPSE,ID2,IL11,IL24,IL6,IL6ST,IL7R,ITGA1,ITGB8,ITPR2,ITPR3,LAMB3,LAMP2,LEPR,LHB,MCM7,MYH6,MYH7,P4HA1,PDE3B,PLAT,PPARGC1A,PPP1CB,PTGS2,RUNX1,SERPINB2,SFRP4,TCF7L1,THBS1,TIMP1,TLN2	477 (20)
IL6	-4.68	cytokine		1.397		3.9e-05	ABCC3,ADGRB1,AHR,ARG1,ATF3,BAMBI,BAX,BCL6,CAPRIN1,CCL20,CCN2,CD209,CDC45,CDK1,CHAT,CIB2,CIITA,CLU,CPS1,CSF2,CXCL10,CYP2C8,DHFR,E2F1,EGLN3,EGR1,ENO2,EPO,FCGRT,FGF2,GADD45A,GADD45B,GAL,GFAP,GLI1,GREM1,HGF,HMOX1,HPGD,ID2,IFIT1B,IGFBP3,IKBKE,IL11,IL12B,IL1RN,IL6,IL6ST,IL7R,IRF4,ITGA1,KISS1,LCN2,LGALS1,LGR4,LIG1,LRG1,MAP2,MMP2,PLAT,PLAU,PLK2,PLK4,PON1,PTGER4,PTGS2,ROR1,SCN9A,SERPINA3,SLC2A2,SLC41A2,ST…	311 (16)
HGF	2.949	growth factor		-0.458		4.03e-05	ABCC6,ADGRG1,AHR,AKAP12,ANGPTL4,ATF3,ATM,BIRC3,CCN1,CCN2,CDC45,CDK1,CDKN2C,CHD2,CSF2,EGR1,FLT1,GEM,HDAC5,HGF,HMOX1,IGFBP3,IL11,IL12B,IL6,IL6ST,ITGB8,ITPR3,LCN2,LDHA,LOC254896,MAP2K3,MAPKAPK5-AS1,MMP2,MPC1,NEK2,PLA2R1,PLAU,PLK4,PTGS2,RGS2,RGS20,RHOB,SERPINB2,SLC2A2,SMC2,TBXA2R,THBD,THBS1,TIMP1,TMEM158,TNFRSF6B,TUBGCP3,VDR	434 (19)
Gm20703		other		0.447	bias	4.11e-05	CD69,CXCL10,GBP6,IL1A,IL6	169 (7)
FUS-DDIT3		fusion gene/product		-1.816		4.23e-05	CCN2,EFEMP1,FLT1,IL24,IL6,KLF2,LCN2,PALLD,SERPINB2,STX1A
nitric oxide		chemical - endogenous mammalian		1.262		4.27e-05	AHR,ATF3,BAX,CCN2,CXCL10,CXCL12,EGR1,EPO,FGF8,FLT1,GADD45A,HMOX1,HSP90AA1,IL12B,IL6,IL7R,MMP2,NDRG1,PPARGC1A,PTGS2,RXRG,THBS1,TNFSF13B,TXNRD1	258 (15)
NFkB (complex)		complex		-0.427	bias	4.29e-05	ABCB1,AHR,ALDH1A3,AMPH,ANKRD1,ATF3,BACE1,BAMBI,BAX,BCL11A,BIRC3,CCL20,CCL3,CCN1,CCN2,CD69,CIITA,CLU,CSF2,CXCL10,CXCL12,DBT,EGR1,ERAP1,FGF2,GAD1,GADD45A,GADD45B,GFAP,HDAC9,HMOX1,HSPA1L,IKBKE,IL12B,IL13RA2,IL17C,IL1A,IL1RN,IL24,IL6,IL7R,IRF4,ITCH,ITGB8,LAMP2,LCN2,MMP2,MUC5AC,P2RY2,PLAU,PLK2,PTGS2,RUNX1,SAR1A,SERPINA3,SERPINB2,SLC2A12,SLC2A2,SLC2A5,SLC2A6,SLIT2,SLPI,SPIB,TFEC,TIMP1,UBD	368 (15)
Immunoglobulin		complex		0.652		4.36e-05	ARC,ARG1,ATM,ATP4B,BAX,BCL6,BIRC3,BMP7,BRCA1,C7,CAPG,CBS/CBSL,CCL20,CCL3,CCN2,CD69,CDK1,CIITA,CORO2A,COX11,COX6B2,CSF2,CXCL10,CXCL12,CXCR2,CYTOR,EGR1,EIF2A,ENO2,EPO,FADS2,FCGR3A/FCGR3B,FTO,GFAP,GLI1,HMOX1,IFIT1B,IL12B,IL1A,IL1RN,IL24,IL6,IL7R,IRF4,ITGB8,KLF2,LCN2,LGALS1,LTBP3,MAPT,MMP2,MUC5AC,NAIP,NOD1,NT5E,OAS2,PDE3B,PDK1,PGK2,PHF11,PLAU,PPARGC1A,PTGER2,PTGS2,PYCARD,RBKS,RGS2,SERPINA3,SLC25A37,S…	350 (15)
ZFP36		transcription regulator		1.629	bias	4.47e-05	ABCG4,BIRC3,CLMP,CSF2,E2F1,IL12B,IL1A,IL6,KIF14,KNTC1,LCN2,MMP2,MXD1,NEK2,PLAU,PTGS2,THBD	336 (16)
RASSF1		other	Activated	2.214		4.47e-05	ABCB1,CAV2,CLU,CPE,EFEMP1,EGR1,FGF2,IGFBP3,KISS1,KLF10,MDK,MMP2,PCDH7,PLK2,PTGS2,TMEM158,TUBB2B	368 (18)
homocysteine		chemical - endogenous mammalian		0.883		4.8e-05	ACADS,ADM2,AKR1C3,ATF3,BAX,CLU,CXCL10,CXCL12,FADS2,FGF2,GADD45A,HMOX1,IL6,MMP2,NDRG1,NPHS2,PON1,PTGS2,TIMP1	366 (14)
TGFB1		growth factor		-0.526		4.94e-05	ADGRB1,AHR,AKR1C1/AKR1C2,AMOTL2,ANGPTL4,ANKRD1,ARC,ARG1,ASS1,ATM,BACE1,BAMBI,BAX,BCL6,BMP7,BNIP3L,CAPRIN1,CAV2,CCL20,CCL3,CCN1,CCN2,CD300A,CD69,CD8B,CDK1,CDKN2C,CDT1,CEMIP,CHST8,CIITA,CLDN4,CLEC2D,CLU,COL4A6,COL6A1,CORO1C,CRHR2,CSF2,CXCL10,CXCL12,CXCR2,CYBA,DACT1,DNAJA1,DNAJB4,DOCK2,E2F1,EGR1,ENO2,ERF,FADS2,FCAR,FCGR3A/FCGR3B,FGF2,FGF9,FLT1,FUBP1,FZD2,GABRG1,GAD1,GADD45A,GADD45B,GAL,GEM,GFAP,GLI1…	489 (19)
mycophenolic acid		chemical drug		1.546		5.13e-05	AKAP12,ATF3,BIRC3,CCL20,CCN1,CCN2,CLU,CSGALNACT2,DUSP14,ID2,IL6,MME,PDLIM5,PTGS2,SERPINB2,TUFT1	327 (15)
LLGL2		other	Activated	2.333	bias	5.25e-05	AMOTL2,ANKRD1,CCN1,CCN2,CDKN2C,GLS,ITGB2,NDRG1,SLIT2
ADRB		group		0.783		5.33e-05	ANGPTL4,ANKRD1,ARG1,ATF3,BAX,BNIP3L,BRCA2,CXCL10,E2F1,GADD45A,HMOX1,HSD17B7,HSD3B7,NEK2,NOD1,PPARGC1A,PTGS2,RTL8B,SLC6A9,SLC7A11,SLCO4A1,SRXN1	394 (18)
HDAC4		transcription regulator		-0.539		5.33e-05	ANGPTL4,ARC,ATF3,CACNA1C,DGKB,DLG2,DMD,DRP2,GADD45A,HDAC5,HDAC9,IL6,KLF2,LDHA,MBP,MMD2,MMP2,PTGS2,RGS2,SERPINB2,SYN1,TP53BP1	274 (14)
superoxide		chemical - endogenous mammalian		1.912		5.59e-05	CLU,CYBA,HMOX1,IL6,PTGS2,TIMP1,TLR8	379 (16)
PTGS1		enzyme		-1.067		6.45e-05	ARG1,ATF3,FGF2,GEM,IL6,MMP2,NCF1,NUP133,PTGER2,PTGER4,PTGS2	319 (18)
MEF2C		transcription regulator		1.045		6.59e-05	ARC,ATF3,CACNA1C,ECM2,HDAC5,HDAC9,HSPB7,IL11,IL6,IRF4,KCNJ2,KLF2,MYH6,MYH7,PDLIM3,PPARGC1A,PTGS2,SYK,TNNI1,TNNT1,TPM1	105 (4)
PRL		cytokine		-0.892		6.63e-05	AKR1C3,ANXA3,BCL6,CCL20,CD69,CLU,CXCL10,DHX58,DNAJA4,EGR1,ERBB4,GNA12,HSD17B7,ID2,IFI44,IFITM1,IGFBP3,IL6,ITGA1,MGP,MME,MSN,N4BP1,OAS2,PLAT,PNPT1,PROX1,REC8,RHOG,SERPINA3,TIMP1,TNFSF13B,TRIM14,VDR,XAF1	393 (17)
TAF4		transcription regulator		-0.282		6.78e-05	ABL2,BCL6,CCN2,CDH3,GREM1,ID2,IFIT1B,IL1RN,KRTAP3-3,MMP2,MXD1,PPARGC1A,RUNX1,SCUBE1,TGM1,THBS1,VEGFD
PD98059		chemical - kinase inhibitor		0.365		6.85e-05	AKAP12,ANKRD1,ATF3,BAX,BCL6,CCL20,CCL3,CCN2,CD69,CDH3,CLU,CSF2,CXCL10,E2F1,EGR1,ENO2,FGF2,GADD45A,HGF,HMGA2,HMGB3,HMOX1,HPGD,IGFBP3,IL12B,IL1A,IL1RN,IL24,IL6,ITGB2,LAMA3,LAMP2,LDHA,LHB,MCF2L,MIF,MITF,MMP2,MT1F,MUC5AC,MXD1,MYH7,PLAT,PLAU,PTGS2,RECK,RETSAT,RUNX1,SERPINB2,SH2D1A,SRXN1,ST3GAL4,STOM,TCOF1,THBD,THBS1,TIMP1,TNNI1,VDR,ZNF680	388 (17)
CSF2	-3.303	cytokine	Inhibited	-2.519		6.89e-05	ADAM8,ARG1,ATM,BAX,BIRC3,CCL3,CD209,CD69,CDK1,CDKN2C,CHAF1A,CIITA,CSF2,CXCL10,EFEMP2,EGR1,FANCA,FLT1,HGF,HILPDA,HMOX1,HSPH1,ID2,IL12B,IL16,IL1A,IL1RN,IL24,IL6,IRAK3,IRF4,KNTC1,LAMP2,LDHA,MARCO,MME,MMP2,NCAPH,NEK2,PLAU,PTGER2,PTGER4,PTGS2,PTK2B,RBM3,REC8,RIPOR2,SCN9A,SLC7A11,SMC2,THBS1,TLR1,UBD,UHRF1,VDR,ZNF25	438 (20)
Tgf beta		group		0.271		7.17e-05	ANGPTL4,AOC3,BAMBI,CCL3,CCN1,CCN2,CD209,CD69,CIITA,CLU,CSF2,CXCL10,FGF2,GADD45B,GREM1,HMOX1,IGFBP3,IL12B,IL16,IL1A,IL1RN,IL6,ITGA1,KLF10,LAMA3,MIF,MMP2,MXD1,PLAT,PLAU,PPARGC1A,PTGER2,PTGS2,RHOB,RUNX1,THBS1,TIMP1	424 (17)
IGF1		growth factor		0.446		7.31e-05	AKR1B1,AKR1C1/AKR1C2,APH1A,APLF,ATM,BAX,BIRC3,BRCA1,C1QTNF5,CCN1,CCN2,CDK1,CHAT,CLEC11A,CLU,COBL,COL5A2,CYBA,DMD,E2F1,EGR1,FBLN1,FBXO32,FHOD3,GADD45A,GFAP,HGF,HMOX1,ID2,IGFBP3,IHH,IL16,IL1A,IL6,KISS1,KLF6,LCN2,LDHA,LEPR,LOXL2,MAPT,MBP,MDK,MGA,MIF,MMP2,MUC5AC,MYH6,MYH7,NKX2-2,PLAU,PLIN2,PLK2,PPP3CB,PTGER4,PTGS2,SLPI,SYN1,TBX2,THBS1,THSD4	451 (20)
paclitaxel		chemical drug		0.839		7.39e-05	ABCB1,APOBEC3A,ATF3,BAX,BIRC3,CCN2,CLU,CSF2,CXCL10,CYP2C8,DHRS2,E2F1,EGR1,GAD1,GADD45B,GFAP,HMGB3,HPSE,IGFBP3,IHH,IL6,LHB,LLGL1,NREP,NT5E,PARP4,PLAU,PPP2R3A,PRELP,PTGS2,RBM3,SCN9A,SERPINB2,SETDB1,THBD,THBS1,TMEM158,UHRF1	361 (15)
AGT		growth factor		-1.018		7.67e-05	ADAM8,ADD3,ALDH1A3,ANXA3,ARG1,ATF3,ATP2B1,BAX,BRCA1,CACNA1C,CBS/CBSL,CCN2,CDH13,CDK1,CLEC4M,COL4A6,COL5A2,COL6A1,CPE,CXCL10,CXCL12,CYBA,DHFR,E2F1,EFEMP1,EGR1,FGF2,FHOD3,FLT1,GFOD1,GREM1,HGF,HMOX1,HSPA1A/HSPA1B,HSPA1L,IGFBP3,IL1A,IL6,IL6ST,ITGB2,ITPR2,KCNJ2,LAMP2,LCN2,LEPR,LOXL2,LTBP3,MAFB,MAP2,MAPT,MIF,MMP2,MMP20,MYH6,MYH7,NCF1,NDRG1,NOVA1,NREP,PALLD,PCSK5,PLAU,PLXNA4,PPARGC1A,PPP3CB,PTGS2,PTPN22…	479 (20)
EPAS1		transcription regulator		0.034		8.16e-05	AKAP12,ANGPTL4,ARG1,BIRC3,CCN1,CCN2,CDCP1,CEMIP,CXCL12,EGLN3,ENO2,EPO,FGF2,FLG,FLT1,GADD45B,GLS,HILPDA,IGFBP3,IL6,LDHA,LOXL2,MIF,NDRG1,NRARP,NT5E,PKIB,PLIN2,SPAG4,TMEM45A,TNNI1,WNT1	293 (21)
DNMT3B		enzyme		0.758		8.21e-05	ATM,BEX5,CACNA1C,CDK1,DNAJB1,FGF2,GLT8D2,HDAC9,IFITM1,ITPR2,JAKMIP2,MYH6,MYH7,PRUNE2,RAB39B,RECK,RPL13,S100A1,SFRP4,SH2D1A,SLC7A11,SLC8A2,TNNI1,TNNT1,WNT1	77 (5)
IL13		cytokine		-0.687		8.58e-05	ADAM21,ADAM8,ARG1,ATF3,BAX,CCL20,CCL3,CCN2,CD209,CXCL10,CXCR2,DYNLT3,EGR1,ERBB4,FADS2,FCGR3A/FCGR3B,FLG,FXYD3,HMOX1,HPSE,IL11,IL12B,IL13RA2,IL1RN,IL6,IRAK3,JAKMIP2,KLF6,KRTAP3-3,MMP2,MS4A4A,MT1X,MUC5AC,NCAPH,PCDHB9,PCM1,PLAU,PLIN2,PPARGC1A,PTGS2,RIN2,SLC16A6,SLPI,SPINT2,TFEC,THBS1,TIMP1,TIMP4,TLR1,TNFSF13B	318 (16)
calcitriol		chemical drug		-0.267		8.73e-05	ABCB1,ABCC3,AHR,AKAP12,AKR1B1,ARG1,ATM,ATP10D,ATP2B1,ATP2B4,BAX,BMP7,BRCA1,CACNA1C,CASR,CCL20,CCN1,CD69,CDC45,CDK1,CDT1,CENPM,CHAF1A,CSF2,CXCL10,CXCL12,EGR1,FLG,GADD45A,GEM,HPGD,HSPB7,ID2,IFITM1,IGFBP3,IKBKE,IL12B,IL1A,IL1RN,IL6,IRF4,KLK10,LCN2,LDHA,LGALS1,LIG1,LRPPRC,MCM7,MMS22L,NEK2,NPHS2,PADI2,PNPT1,PPA2,PRIM1,PTCD3,PTGER2,PTGS2,RAB38,SMC2,THBD,THBS1,TLR8,VDR	489 (19)
thioacetamide		chemical toxicant		-1.035	bias	8.8e-05	ADD3,AKAP12,AKR1C3,ATM,BIRC3,BRCA1,BRCA2,CACNG5,CCN2,CD200,CDCP1,CHAF1A,CLDN4,CLU,ELMOD3,GFAP,HGF,IGFBP3,IL13RA2,IL6,ITGB4,LCN2,LGALS1,MMP2,PAX8,PRELP,PTGS2,PTK2B,RBM3,SLC7A11,TIMP1,TMEM45A	421 (15)
STAT5A		transcription regulator		0.984		8.81e-05	ABCB1,AKR1C3,ATM,BAX,BCL11A,BCL6,BIRC3,CEMIP,EGLN3,GADD45A,GALC,GCNT3,ID2,IL24,IL6,IL6ST,IL7R,KLF10,KRT80,LAMB3,LCN2,MYH7,NNT,QPCT,RIMKLA,RIN2,RPA1,SERPINA3,TIMP4,TM4SF1,TNFRSF14,TNFRSF25,TNFRSF6B,TNNI1,TNNT1	396 (17)
Pkc(s)		group		0.47		8.99e-05	AHR,ATF3,CACNA1C,CCN1,CCN2,DMD,EGR1,FGF2,GADD45A,GADD45B,HMOX1,HPGD,IAPP,ID2,IL12B,IL6,KCNJ2,KLF6,LHB,MMP2,MS4A1,MUC5AC,PON1,PTGS2,RGS2,S100A1,SLC6A9,TGM1,VDR	391 (16)
JUN		transcription regulator		0.591		9.03e-05	ABCB1,AKAP12,ANKRD1,ARG1,ATF3,BAX,BIRC3,BRCA1,CCL20,CCN1,CCN2,CDK1,CLU,CSF2,CXCL10,DMTF1,ERCC4,FGF2,GADD45A,GREB1,HMOX1,HPGD,ID2,IGFBP3,IL12B,IL1A,IL24,IL6,IL7R,IRAK3,ITGB4,ITGB8,LAMB3,LAMP2,LGR5,LHB,MBP,MCF2L,MMP2,MYH6,PDK1,PKIB,PLAU,PRKCE,PTGS2,RARG,RHOB,SERPINB2,SLC6A6,SYK,THBS1,TIMP1,VDR	401 (16)
ROR1	2.329	kinase		1.414	bias	9.2e-05	AMOTL2,CCN1,CCN2,CDKN2C,GLS,ITGB2,MAP2,NDRG1,THBS1	210 (10)
RELA		transcription regulator		-0.484		9.39e-05	ABCB1,AHR,ANKRD1,BACE1,BAX,BIRC3,BNIP3L,BRCA2,CASR,CBS/CBSL,CCL20,CCL3,CCN2,CD69,CIITA,CSF2,CXCL10,DMTF1,E2F1,EGR1,ERAP1,FCGRT,FGF2,FGF8,FMN2,HMOX1,IFIT1B,IKBKE,IL12B,IL17C,IL1A,IL1RN,IL6,IL7R,IRF4,ITCH,KLF10,LGR5,MIF,MMP2,MUC5AC,OAS2,P2RY2,PBRM1,PLAU,PTGER4,PTGS2,SCN9A,SLC2A5,UBD,ZDHHC8	326 (14)
APLN		other		0.399		0.0001	BAX,CCN2,CHAT,EGR1,GFAP,HBA1/HBA2,MYH6,MYH7,NCF1,PPARGC1A,PRDM16,SOX18	257 (14)
IL10RA		transmembrane receptor		1.414		0.0001	ABCB1,ADD3,ASS1,BAX,CBS/CBSL,CCN1,CD69,CLEC4M,EFEMP1,FAM83B,GBP6,GDA,GSAP,HGF,HPGD,HPSE,HSPA8,IKBKE,IL12B,IL1A,IL1RN,IL6,IRGM,LCN2,LRG1,NOD1,PPARGC1A,REPS2,RNF213,SCARF1,SECTM1,SLC2A6,SLC7A11,SUCLG2,TFEC,TNFRSF14,ZBP1	235 (14)
HRAS		enzyme		-1.811		0.000102	ALDH1A3,AMOTL2,ANKRD1,ANTXR1,ANXA3,BAX,BIRC3,BMP7,CAPG,CCL20,CCL3,CCN1,CCN2,CD69,CDH3,CDK1,CLU,COL5A2,CSF2,CXCL10,CXCL12,DMTF1,DNER,E2F1,EFEMP1,EFEMP2,EGR1,EIF4G3,FAM167A,FGF2,FZD2,GLI1,HGF,HMOX1,HSP90AA1,HSPA8,ID2,IGFBP3,IL1A,IL24,IL6,IL6ST,IL7R,ITGB4,KLF6,LMNB1,MMP2,MTHFD1L,PABPC4,PDLIM5,PLAU,PTGS2,RASGRP1,RECK,RHOB,SBF2,SERPINA3,SERPINB2,SHROOM3,SLC2A2,SORBS1,SPSB4,SYN1,TGFB1I1,THBS1,TIMP1,TLN…	366 (16)
estrogen receptor		group		0.368		0.000102	BAX,BMP7,CAPG,CAV2,CCN2,CDH13,CDH3,CLDN4,COL4A5,COL4A6,COL6A1,CXCL12,EGR1,ERBB4,GAL,GREB1,HSP90AA1,HSPA1A/HSPA1B,IL1A,IL6,KLF10,LOXL2,MAPT,MGP,MSN,NT5E,PCDH19,PCDH7,PLAU,RGS2,TIMP1,TIMP4	458 (18)
F10		peptidase		0.038	bias	0.000103	CCN1,CCN2,EGR1,IL6,MIF,MMP2	244 (15)
BMX		kinase		-1.342	bias	0.000103	ENO2,HSPA1A/HSPA1B,IL6,MMP2,PPARGC1A,TIMP1	355 (17)
cisplatin		chemical drug		-1.297		0.000109	ABCB1,ABCC3,AKR1C1/AKR1C2,ALDH1A3,ANGEL2,ANKRD1,ATF3,BAX,BIRC3,BNIP3L,BRCA1,C11orf96,CACNG5,CCN2,CDCP1,CDK1,CLDN19,CLDN4,CLU,CROCC,CXCL10,E2F1,EFEMP2,EGR1,EPO,ERBB4,ERCC4,ESYT2,FANCF,FLT1,FTO,GADD45A,HBA1/HBA2,HDAC9,HMOX1,HSPA4L,ID2,IFITM1,IGFBP3,IL1A,IL6,IL6ST,ITCH,ITGB4,ITGB8,LAMB3,LCN2,LGR5,MAPK9,MEGF6,MGP,MMP2,MT1X,NCF1,NFRKB,NREP,NTN4,OR12D3,PCDHB9,PDE3B,PLAT,PLK2,PPARGC1A,PTGS2,PURB,RBM3,RU…	387 (17)
PRKCD		kinase		-0.059		0.000111	ADAM7,APOBEC3A,BIRC3,C3orf52,CCL20,CEMIP,CIITA,CSF2,CXCL10,CXCL12,GEM,GFAP,GLI1,GPRC5A,IL12B,IL1RN,IL6,ITPR3,KLF6,LAMB3,MMP2,MUC5AC,NOCT,PTGS2,SERPINB2,TRPC1	286 (14)
NOS1		enzyme		-0.113		0.000113	ARC,EGR1,EPO,FBXO32,IL1A,IL6,PDE5A,PDK1	207 (11)
SGPP2		phosphatase	Inhibited	-2.828		0.000113	DNAJA1,DNAJA4,HSP90AA1,HSPA4L,HSPA8,HSPB7,HSPH1,IL6
THBS1	-3.313	other		-0.296		0.000113	ADCYAP1R1,CCN2,CD69,EGR1,IL6,LAMA4,MMP2,PLAU,THBS1,TIMP1	274 (16)
TMPRSS2-ERG		fusion gene/product		-0.894		0.000113	C16orf74,CYBA,DGKB,DNAJA4,FHOD3,IFI44,IL1A,LAMA3,LOXL2,LURAP1L,MEGF6,MME,P2RY2,PLAT,PSG9,RAB39B,ROR1,SLC7A11,SUMO3,THBS1
trans-hydroxytamoxifen		chemical drug		0.737		0.000118	ANXA3,CLU,COL4A5,CXCL12,CYBA,EGR1,FGF9,FMN2,GPRC5A,GREB1,KLF6,LDHA,LOXL2,MAPT,MMP2,NDRG1,NFRKB,PDK1,PLAU,PLK2,RUNX1,SLIT2,TM4SF1,TPM1,VEGFB	360 (12)
platelet activating factor		chemical - endogenous mammalian		-1.08		0.00012	CD69,EGR1,FGF2,IL1A,IL6,ITGB2,MMP2,MUC5AC,PLAU,PTGS2,THBS1,TIMP1	235 (14)
IFNA2		cytokine		-1.089	bias	0.000121	APOL6,BAG3,BAX,CCL3,CD69,CIITA,CORO2A,CXCL10,DNAJB2,EFNB3,EGLN3,FGF2,GEM,GPATCH11,IFI44,IFITM1,IL6,MT1F,MT1X,NT5E,OAS2,PARP4,PHF11,PLAT,REC8,RIPOR2,SH2D1A,TRIM14,UBD,XAF1,ZBP1	261 (14)
YAP/TAZ		group	Activated	2.596		0.000122	CCN1,CCN2,HSP90AA1,HSPA1A/HSPA1B,IL1A,IL6,PTGS2
let-7		microRNA	Activated	2.546	bias	0.000123	BCL11A,BRCA1,BRCA2,CDC45,CDCA7,CDK1,CDT1,COL5A2,CPEB3,CPED1,DMD,E2F5,ERF,FANCD2,GREB1,HBA1/HBA2,HMGA2,HMOX1,ID2,IL6,ITGA1,LIN28B,MCM10,MCM7,NXT2,PABPC4,PTGS2,RDH10,THBS1,XRCC3	316 (13)
PRDM1		transcription regulator		1.819		0.000124	ACOX2,ADAM8,ADGRG1,ANGPTL4,BCL11A,BCL6,BMP5,CCL20,CIITA,ERAP1,FAM167A,FZD2,GAD1,GPAT3,ID2,IL1A,IL24,IL6,IL7R,IRF4,LGALS1,MAFB,MS4A4A,OAS2,PROX1,RASSF2,SERPINA3,SLC25A37,SLC2A5,SOX8,SPIB,TNFRSF14,TNFRSF17,TNFSF13B,TRIM65	419 (19)
NFKBIA		transcription regulator		-0.982		0.000127	AK2,ANKRD1,BAX,BCL11A,BIRC3,CCL20,CD69,CDC45,CDH13,CDH3,CLU,COL5A2,CSF2,CXCL10,CXCL12,CYBA,EPO,ERAP1,FCGRT,FGF2,GADD45A,GADD45B,HMOX1,HPSE,HSPA8,IFIT1B,IL11,IL1A,IL1RN,IL6,IL7R,LCN2,LGR5,MGP,MPDU1,MUC5AC,NOCT,PCDH7,PLAT,PLAU,POLR1C,PPP3CB,PTGS2,RABEP2,SERPINB2,TGFB1I1,TIMP1,TRPC1,USP9X	402 (16)
peptidoglycan		chemical - endogenous non-mammalian		0.092	bias	0.000137	CCL13,CCL20,CCL3,CD200,CD69,CSF2,CXCL10,EGR1,HMOX1,IL12B,IL16,IL1A,IL1RN,IL6,ITGB2,MUC5AC,PTGS2,VDR	280 (14)
DUSP1		phosphatase		0.06		0.000149	APOL6,CCL20,CSF2,CXCL10,IFI44,IFIT1B,IL1A,IL1RN,IL6,IRAK3,IRF4,LHB,MUC5AC,MXD1,MYH7,PLAT,PLIN2,PTGS2,RETSAT,SERPINB2,THBD,UBD	302 (15)
OSM		cytokine		-0.548		0.000153	ABCC3,AHR,AKR1C1/AKR1C2,AKR1C3,ANXA3,ARG1,ATF3,ATP2B4,BAMBI,BRD8,CCL20,CDH3,CLDN4,COL6A1,CSF2,CXCL10,CXCL12,ECM2,EGR1,FGF2,FLG,HGF,HMOX1,ID2,IGFBP3,IL6,IL6ST,KCNG1,KLF10,LCN2,LRG1,MAP2,MCM7,MMP2,MPDU1,MPP2,MPZL2,MT1X,P2RY10,PAK2,PDLIM5,PLAU,RARG,RUNX1,SERPINA3,SLC16A6,SLC4A8,SLPI,SNAPC3,SNRPE,TCN1,TIMP1,TM4SF1,TPM1,USP9X,VDR,ZHX2	440 (17)
SND1		enzyme				0.000154	ANGPTL4,DHFR,E2F1,IL13RA2,KISS1,PTGS2,PTPRN2,QPCT,SLCO4A1
ionomycin		chemical reagent		-0.357		0.000157	CCL3,CD69,CLDN4,CSF2,CXCL10,DNTT,EGR1,EIF4EBP2,GEM,HPSE,IL12B,IL24,IL6,IRF4,ITCH,ITGB2,ITPR2,ITPR3,KCNJ2,LDHA,P2RY2,PTGS2,RGS2,SLAMF1,SLC6A6,TNFRSF6B	288 (14)
IL33		cytokine		-0.694		0.000162	ALDH1A3,ARG1,BIRC3,CCL3,CD69,CSF2,CXCL10,CXCR2,DOCK2,EGLN3,EMC9,ENO2,FLT1,GADD45B,HBA1/HBA2,HILPDA,HMOX1,ID2,IKBKE,IL1A,IL1RN,IL6,IL7R,IRAK3,ITGB4,LEPR,LGALS1,MDK,NPHS2,NT5E,PILRA,PLAT,PLIN2,PTGER4,RASGRP1,RASSF4,SERPINB2,SLC7A11,TFEC,TIMP1,TNFRSF25,ZHX2	351 (15)
F2R		G-protein coupled receptor		-1.607		0.000167	CCN1,CCN2,CXCL12,EGR1,FLT1,GNA12,HMGA2,HMOX1,IL6,LAMB3,MIF,MMP2,PLAT,PLAU,PTGS2,TGFB1I1,THBS1	374 (16)
RAF1		kinase		-0.933	bias	0.00017	AKAP12,ANKRD1,BCL6,CSF2,E2F1,EGR1,HMGA2,HMGB3,IGFBP3,IL12B,IL6,ITGB4,LAMA3,LDHA,LHB,MCF2L,MT1F,MXD1,PLAT,PLAU,PTGS2,SERPINB2,SH2D1A,ST3GAL4,TCOF1,TIMP1,TNNI1,ZNF680	333 (15)
KRAS		enzyme		-0.141		0.000171	AHR,AMPH,AOX1,ARG1,ATF3,BIRC3,CCN1,CCN2,CDH3,CDK1,CDKN2C,CDT1,CLU,CTNND2,CXCL10,DHFR,DPY19L4,E2F1,E2F5,EFEMP1,EGR1,ENO2,EPHB4,ERAP1,FXYD3,GADD45A,GCNT3,GFAP,GLI1,GPM6B,HIRA,HMOX1,IFIT1B,IFITM1,IL1A,IL24,IL6,ITGB2,KLF6,LAMA3,LAMA4,LAMB3,LAMP2,LCN2,LDHA,LMNB1,LMO7,MAN2A2,MME,MMP2,MSN,MUC5AC,NCF1,NDOR1,NEK2,NMNAT1,NT5E,PALLD,PEG3,PLAT,PTGS2,PTK2B,PYCARD,RCL1,RHOB,RHOC,SERPINA3,SERPINB2,SLC7A11,SLCO4…	396 (19)
IL-1R		group		-0.944	bias	0.000172	CCL20,CCL3,CSF2,FGF2,HGF,IGFBP3,IL1A,IL6,IL6ST,PLAU,SERPINB2,TIMP1	284 (14)
MAP2K4		kinase		0.064	bias	0.000172	ATF3,BIRC3,CXCL10,GADD45A,IL12B,IL6,MAPK9,MYH7,PAK2,PLAU,PTGS2,VDR	355 (14)
SIN3B		transcription regulator				0.000173	BCL6,DHFR,FBXO32,GADD45B,KLF10,KLF6,LDHA
MAX		transcription regulator		-0.923		0.000178	BAX,BCL6,CCL13,DHFR,DLEU1,E2F1,FADS2,FBXO32,GADD45A,GADD45B,ID2,KLF10,KLF6,LAMP2,MYH6,PDK1
EZH2		transcription regulator		0.055		0.000186	ABL2,ATF3,BCL11A,BIRC3,BMP7,BRCA1,CEMIP,CER1,CSF2,CXCL10,E2F1,EGR1,ERBB4,FBLN1,FHOD3,FLT1,GPR68,HGF,IGFBP3,IL11,IL12B,IL24,IL6,IRAK3,ITGA1,JAM2,KLF2,LAMB3,LCN2,LIN28B,MMP2,MPZL2,NDRG1,NKX2-4,PTGS2,RPL13,RUNX1,SFRP4,SLC1A3,SLC22A18AS,SLC7A11,SPIB,UBD,VDR,WNT1	325 (17)
Akt		group		-1.6		0.000188	AMOT,ANKRD1,BAX,BCL6,BRCA1,CCN2,CDK1,CSF2,CXCL10,CXCL12,EFNB3,EPO,ERAP1,FBXO32,GCNT2,GLI1,GPM6B,HMOX1,HPGD,IL12B,IL6,IL7R,KISS1,LAMA3,LAMB3,LCN2,MAN2A2,MAP2,MME,MMP2,MT1X,NDRG1,NT5E,PPARGC1A,PRDM16,PTGER2,PTGER4,PTGS2,RDH10,RHOB,RPL13,THBS1,TMX3,UTRN	460 (17)
SPARC		other	Activated	2.465		0.000194	AGK,AKR1C3,ATM,BRCA1,BRCA2,CDH3,CHAF1A,CLDN4,ELMOD3,IL6,MAP2,MMP2,NDRG1,P2RY2,SLC7A11,TBX2,TMEM45A,ZHX2	277 (17)
1810019D21Rik		other		-1.155		0.000204	ABCB1,ADAMTSL3,APOL6,ASS1,COL6A1,HGF,IL13RA2,ITGB2,PLAU,SLC7A11,THBD,TMEM44
TLR3		transmembrane receptor		-0.152	bias	0.000209	ATF3,BFSP2,CCL20,CCL3,CD69,CLU,CSF2,CXCL10,DHX58,DISC1,GADD45B,HGF,HMOX1,IFI44,IL12B,IL1A,IL1RN,IL6,LCN2,LMNB1,N4BP1,PFDN6,PLAU,PLK2,PTGER2,PTGS2,RHOB,SCN9A,SLPI,TIMP1,TNFSF13B,ZNFX1	262 (14)
aspirin		chemical drug		0.046		0.000213	AHR,AKAP12,CCL3,CSF2,CXCL10,FLT1,GLI1,HGF,HILPDA,HPGD,IGFBP3,IL12B,IL1A,IL6,ITGA1,LAMA3,LAMP2,MMP2,NCF1,PON1,PTGS2,RECK,RHOC,THBS1	437 (16)
FLI1		transcription regulator		-0.646		0.000216	ADGRG1,CCN2,CSF2,CXCL10,DNTT,EGR1,FCAR,HSPA8,ID2,LDHA,MPL,NEU1,POLR1D	164 (7)
PRKCA		kinase		-1.249		0.000217	BCL11A,BNIP3L,CCN2,CIITA,CSF2,CXCL10,EGR1,GFAP,HSPA1A/HSPA1B,ID2,IGFBP3,LAMP2,MUC5AC,PEG10,PTGS2,PTPRN2,RUNX1,TRPC1,UBAP2L	234 (13)
Tnf (family)		group		-1.169		0.000218	ABCC3,ATF3,BIRC3,CCL3,CIRBP,CLDN4,CXCL10,CXCL12,CXCR2,FBXO32,FCAR,IKBKE,IL12B,IL1A,IL1RL2,IL1RN,IL6,IL6ST,IRAK3,LCN2,NT5E,PTGS2,SLPI,SPINT2,TNFRSF14,TNFSF13B	257 (16)
MAP2K6		kinase		0.412		0.000218	BAX,CXCL10,IHH,IL13RA2,IL6,MMP2,MUC5AC,MYH6,MYH7,PLAU,PPARGC1A,PTGS2,SLC1A3,VDR	312 (15)
Hdac		group		-1.036		0.000227	AHR,ARC,ATF3,BCL6,EGR1,FBXO32,GAD1,GADD45B,HPGD,IGFBP3,IL6,KLF10,KLF6,LIN28B,MPL,MT1F,MXD1,NDRG4,ONECUT2,PKHD1,PPARGC1A,STX1A,TIMELESS	477 (24)
daidzein		chemical drug		0.143		0.000229	ABCC3,AKR1C3,ARG1,BAX,CKLF,GFAP,HMOX1,ID2,IL6,ITGB2,MMRN1,MUC5AC,PKIB,PTGS2,PXMP4,RASGRP1	464 (18)
AMOT	-3.696	other				0.00023	ANKRD1,CCN1,CCN2	192 (11)
AMOTL1		other				0.00023	ANKRD1,CCN1,CCN2	186 (12)
GIP		other		1.126		0.000241	ATF3,BAX,CXCL10,GBP6,IFIT1B,IL12B,IL1A,IL1RN,IL6,PPARGC1A,PRDM16,RGS2	434 (23)
lactosylceramide		chemical - endogenous mammalian				0.000241	AMBN,CIITA,CSF2,CXCL10,GFAP,IL12B,IL6	216 (13)
cis-urocanic acid		chemical drug		0.526	bias	0.000241	AKR1C1/AKR1C2,GADD45B,HSPA1A/HSPA1B,IGFBP3,IL6,PTGS2,SERPINB2	137 (7)
IL6R		transmembrane receptor		-0.544		0.000242	ABCC3,CCL20,CCL3,CHAT,CXCL10,EPO,GAL,GREM1,IL6,IL6ST,LCN2,MMP2,PTGS2,SERPINA3,TIMP1	265 (16)
CSF3		cytokine		0.515		0.00025	ARG1,ARHGEF10,BAX,BIRC3,CAPG,CCL3,CXCL12,CXCR2,DLGAP1,EGR1,FGFBP2,GADD45A,GADD45B,GFAP,HGF,HMOX1,IL12B,IL1RN,IL6,ITGB2,LCN2,MMP2,PLCB2,PRKCE,PTK2B,PYHIN1,SHANK2,TLR8	310 (15)
PRNP		other		0.91		0.000251	ABCB1,ADAM8,AHR,BAX,CHST8,EGR1,FGF9,HSPA1A/HSPA1B,HSPA8,ID2,IL6,LAMP2,MMP2,TCF7L1	387 (17)
cerivastatin		chemical drug		-1.019		0.000251	ASS1,CCL3,CCN2,FGF2,HMOX1,IL6,ITGB2,ITGB4,KLF2,MYH7,PLAT,PLAU,PTGS2,THBD	299 (16)
MET		kinase		-0.529		0.000261	ATM,BNIPL,CDK1,COL5A2,E2F5,FBXO32,HGF,HMOX1,IFIT1B,IL6,LAMA3,MMP2,MPP7,NREP,ONECUT2,PLK2,PPARGC1A,PTGS2,RUNX1,SLCO3A1	283 (18)
Sb202190		chemical drug		-1.235		0.000261	ABCB1,ANGPTL4,CCL3,CCN2,CSF2,CXCL10,EGR1,HMOX1,IL12B,IL6,MMP2,P4HA1,PPARGC1A,PTGS2,RETSAT,RHOB,RUNX1,SCN9A,TGM1,VDR	259 (15)
Histone h3		group				0.000263	ABCB1,ADD3,ADGRB1,AKAP12,AP1S3,ARSG,ATF3,BAX,CD69,CDKN2C,CIITA,COL4A6,CRISP1,CXCL10,DAZ2,DNTT,E2F1,EGR1,FLT1,GAD1,GLI1,HBA1/HBA2,HPSE,ID2,IGFBP3,IL1A,IL6,KLF2,LARP1B,MITF,MKX,MPL,NCF1,NRARP,PALLD,PIGZ,PPARGC1A,PTCD2,PTGS2,RAB38,SHANK3,SLC16A6,SLC2A2,SNUPN,STOM,STX1A,TBATA,TBX2,WNT1,ZDHHC11	427 (17)
DPP4		peptidase	Activated	2.274		0.000264	CXCL10,FGF2,IL12B,IL1A,IL1RN,IL6,MMP2,PLAU,THBS1,TIMP1	260 (17)
FAS		transmembrane receptor		-1.064		0.00027	ARHGEF1,BAX,BCL11A,BIRC3,CCL20,CCL3,CCN2,CD200,COL6A1,CXCL10,CXCR2,EGR1,FCAR,FLT1,GLIPR1,IL16,IL1A,IL6,ITGB8,MGP,MIF,MME,NCR1,P2RY10,P2RY2,PAK2,PLAU,PLIN2,PTGER2,PTGER4,PTPRN2,SERPINB2,SLPI,STK3,SYK,THBD,TIAL1,TLN2,TLR8,TP53BP1,TPM1	223 (11)
oleic acid		chemical - endogenous mammalian		0.099		0.000288	ANGPTL4,ARG1,ATF3,BAX,CERS6,CLU,EGR1,EPO,GADD45A,GADD45B,HMOX1,IAPP,IGFBP3,IL6,LCN2,LHB,NCF1,PLIN2,PPARGC1A,PTGS2	359 (18)
D-glucose		chemical - endogenous mammalian		-1.87		0.000289	ABCB1,AKR1B1,ANXA3,ARG1,ASS1,ATF3,ATP2B1,ATP2B4,BAX,CACNA1B,CACNA1C,CBS/CBSL,CCL20,CCN2,CDK1,CDT1,CLU,CYBA,DMD,E2F1,EGR1,EIF2A,EPO,FBXO32,FGF2,FTO,GABARAPL1,GABPB1,GFAP,GREM1,GSDME,HGF,HMOX1,IAPP,IL6,IL6ST,ITGA1,ITPR2,ITPR3,KLF10,LDHA,LGALS1,MAFB,MIF,MMP2,NCF1,NEU1,NKX2-2,NPAS4,PDK1,PLAU,PPARGC1A,PTGS2,RDH10,RGS2,RUNX1,SCN9A,SERPINB2,SIRT5,SLC1A3,SLC2A2,SORBS1,STX1A,THBS1,TIMP1,TNFRSF25,TNFSF12,T…	409 (17)
filgrastim		biologic drug		0.483		0.000307	ANXA3,AOC3,ATF3,ATP2B4,BIRC3,CCL3,CD69,CHAF1A,CHIT1,CLU,CXCL10,FANCA,FCAR,GADD45A,GLIPR1,HILPDA,HPGD,IFI44,IRAK3,KLF6,LAMB3,LDHA,MCM7,MME,MS4A4A,NAIP,NOD1,P2RY10,P2RY2,PILRA,PRSS33,PTGER2,PTGS2,SIRT5,SLC1A3,SLC45A3,STK3,SULT1B1,TLR8,TNFRSF25,TNFSF12,TRERF1,XAF1,ZBTB20,ZKSCAN7,ZNF395
bromodeoxyuridine		chemical drug		-1.016	bias	0.000309	BMP7,CXCL10,IFI44,IFITM1,IGFBP3,IL1A,IL24,IL6,IL7R,IRF4,PYHIN1	406 (18)
LCN2	-2.694	transporter		1.005		0.000313	ARG1,BAX,CAPG,CCL20,CORO1C,CXCL10,GFAP,HMOX1,IL1A,IL1RN,IL6,MIF,MMP2,MSN,PPARGC1A	282 (17)
semaxinib		chemical drug		1.422		0.000317	AHR,ARG1,ARHGEF10,ATF3,CCL20,CD8B,CXCL10,EGR1,GREM1,HMOX1,IL6,IL7R,IRF4,LCN2,LRG1,PTGS2,RASGRP1,SLPI,THBS1,TNFRSF14	451 (21)
NADPH oxidase		complex		1.4		0.000328	HMOX1,IL6,MUC5AC,NCF1,NPHS2,PTGS2,TBXA2R	367 (16)
NTRK2		kinase		-0.051	bias	0.000329	ABCB1,AMBN,CDK1,CDKN2C,CHAT,E2F1,EGR1,FGF2,GAD1,HGF,PYCARD,SERTAD1,SYN1,THBS1	376 (17)
zymosan		chemical - endogenous non-mammalian		-0.954		0.000329	ARG1,CIITA,CSF2,CXCL10,DEPP1,HMOX1,IKBKE,IL12B,IL1A,IL6,IRF4,MMP2,PPARGC1A,PTGS2	212 (11)
RET		kinase		1.479		0.000333	CCL20,CD151,CLU,CSF2,CXCL12,DNAJA1,DNAJB2,EGR1,EIF4G3,HDAC5,HSP90AA1,HSPA1A/HSPA1B,HSPA1L,HSPA8,HSPH1,IL6,MYH6,PLAU,TBX2,TNNI1,UNC45B	326 (14)
LY294002		chemical drug		0.023		0.000335	ABCB1,AKR1C1/AKR1C2,ATF3,ATM,ATP2B1,BAX,BCL6,BIRC3,BRCA2,CCN1,CCN2,CD69,CLDN4,CSF2,CXCL10,DHFR,DHRS2,DLG2,EGR1,EPO,FGF2,FLT1,GEM,GFAP,HGF,HMOX1,IGFBP3,IL12B,IL1A,IL1RN,IL6,ITGBL1,KLF10,LAMB3,LCN2,MAP2,MITF,MMP2,MXD1,NDRG1,NPHS2,PLAU,PLK2,PTGER2,PTGS2,RASSF2,RGS2,RXRG,SLC1A1,SMC2,SYK,THBD,THBS1,TP53BP1	336 (18)
TCOF1	-2.334	transporter				0.000337	AKR1B1,ARL4D,BNIP3L,BPHL,CAPRIN1,EGLN3,NDRG1,PPIL4,RBM10,RGPD4 (includes others),TBX2,TXNRD1,WWC2
ADAMTS18		peptidase		-1.294	bias	0.000339	CCN2,CDH3,CLDN4,COL4A6,ITGB4,LAMA3,LAMB3,SDK2
IFNAR1		transmembrane receptor		-0.132		0.000344	ARG1,ASS1,ATF3,CCL20,CIITA,CXCL10,IAPP,IFI44,IFIT1B,IFITM1,IL12B,IL1A,IL6,OAS2,PLAT,PTGS2,RIPOR2,THBS1,TNFSF13B,UBD,VEGFB,XAF1	283 (14)
MRTFB	-2.041	transcription regulator		1.975		0.00035	AMOTL2,ANKRD1,CCN1,CCN2,CD151,COL5A2,CYBA,DNAJB4,EGR1,FADS2,GADD45A,HPGD,LCN2,MAP2,MPL,NREP,PTGS2,RUNX1,SERPINB2,SLPI,SORBS1,THBS1,TPM1	239 (10)
Ca2+		chemical - endogenous mammalian		1.365		0.000356	ABCB1,ABHD5,AHR,ARC,ATF3,CASR,CCN1,E2F1,E2F5,EGR1,FGF2,FLG,GLS,IAPP,IL6,ITPR2,ITPR3,KCNG1,LHB,MGP,MXD1,MYH7,NDRG1,PPARGC1A,PTGS2,SCN9A,SERPINB2,TCHH,TGM1,TRPC1,VDR,VEGFD	432 (21)
ACSL5		enzyme		-1.664		0.000361	ADAMTS6,GPRC5A,MAP2,MDK,PEG10,ST7-AS1
2-arachidonoylglycerol		chemical - endogenous mammalian		0.125		0.000361	ANGPTL4,BACE1,FGF2,PLIN2,PPARGC1A,PTGS2	397 (20)
FOS		transcription regulator		-1.353		0.000372	ABCB1,AKR1C3,ALDH1A3,ATF3,CCL20,CCN2,CLU,COL6A1,CXCL10,EGR1,ERCC4,FGF2,GREB1,HBA1/HBA2,HMOX1,HPGD,IL11,IL12B,IL1A,IL6,IRAK3,ITGB4,KLF6,LAMA3,LAMB3,LAMP2,LHB,LIN9,LTBP3,MMP2,MMRN1,MPZL2,MXD1,MYH6,NR3C2,PAOX,PCDH19,PKIB,PLAT,PLAU,PLK2,PRKCE,PTGS2,PXK,RARG,RUNX1,SERPINB2,SFRP4,SLPI,STK3,TAFA1,TIMP1,UTRN,VEGFD,WNT1,XAF1,ZHX2	386 (15)
TSC2		other		-0.817		0.000375	ARC,ATF3,BAX,C16orf74,CXCL10,CXCL12,E2F1,EGR1,GALC,GFAP,HMGCS2,HMOX1,IFI44,IFIT1B,LGR5,MGP,NEU1,PKIB,PLAU,PRELP,RASSF4,RGS22	302 (20)
EGR1	2.911	transcription regulator		-0.082		0.000381	ABCB1,ARC,ATF3,BACE1,BAX,CLU,EGR1,FGF2,FLT1,GAD1,GADD45A,GADD45B,GLI1,HMOX1,HPGD,HPSE,LHB,MXD1,NDRG1,PEG10,PLAU,PTGS2,SYN1,THBS1,TIMP1	430 (16)
ciglitazone		chemical drug		-0.106		0.000384	BAX,CAV2,CDK1,CIITA,FLT1,GAL,GFAP,HGF,IAPP,IL12B,IL6,LCN2,MITF,MMP2,MXD1,PTGER2,PTGER4,PTGS2,TBXA2R,TGM1	411 (19)
IFNLR1		transmembrane receptor				0.000388	ATF3,CCL20,CXCL10,IAPP,IFI44,IFIT1B,IL1A,IL6,PTGS2,THBS1	196 (11)
stallimycin		biologic drug		-1.353	bias	0.000388	BMP7,CXCL10,IFI44,IFITM1,IL1A,IL24,IL6,IL7R,IRF4,PYHIN1	195 (10)
ERK1/2		group		-0.397		0.000391	ABCC6,AKR1C3,APH1A,BAX,BIRC3,BRCA1,CACNA1C,CCL20,CCL3,CCN2,CDK1,CLEC11A,CSF2,CXCL10,E2F1,EGR1,FGF2,FLT1,GAD1,HPGD,IGFBP3,IL11,IL12B,IL1A,IL6,LEPR,MAPT,MMP2,MUC5AC,PLAU,PTGER2,PTGER4,PTGS2,RHOC,TIMP1	361 (16)
CSF1		cytokine		-1.797		0.000397	ARG1,BAX,CCL3,CD209,DAGLA,EGR1,FCGR3A/FCGR3B,GLS,GPR68,HSD17B7,IKBKE,IL12B,IL1A,IL6,IL6ST,IRF4,KLF2,LDHA,LGR4,MAFB,MARCO,PLAU,RUNX1,SALL3,SERPINB2,SLC37A2,STX3,SYNGR1,THBS1,TLR1,TRIM14	419 (17)
miR-17-5p (and other miRNAs w/seed AAAGUGC)		mature microRNA		0.359	bias	0.000401	ALDH1A3,BAMBI,CCL20,CCN1,E2F1,IL6,ITCH,ITGB8,MYLIP,PAX8,RHOC,RUNX1,SLC16A6,SLC1A3,TBC1D2
MAP2K1		kinase		-1.136		0.000412	ABCB1,ADGRG1,AHR,ANKRD1,ATF3,BIRC3,BRCA1,CCN1,CCN2,CSF2,E2F1,ENO2,FGF2,IL13RA2,IL1A,IL6,ITGB4,LHB,MBP,MITF,MMP2,PTGS2,RAB38,RAP2B,THBS1	382 (16)
F2RL1		G-protein coupled receptor		-0.593		0.000414	ATF3,CCN1,CCN2,CSF2,GBP6,IL1A,IL6,ITGB4,NT5E,PKIB,PTGS2,RARG,SERPINA3,SERPINB2,TIMELESS,TRPA1	323 (14)
medroxyprogesterone acetate		chemical drug	Inhibited	-3.555		0.000416	ARSG,ASS1,BAX,BIRC3,BRCA2,CAV2,CCL3,CCN1,CDC45,CDK1,COL4A4,COL4A6,COL5A2,CXCL10,E2F1,FGF2,FGF9,FZD2,GLI1,GLS,HGF,HPSE,ID2,IL11,IL12B,IL1A,IL24,IL6,IL6ST,IL7R,ITGA1,ITGB2,ITGB8,LAMB3,LAMP2,LEPR,MCM7,MPZL2,NEK2,P4HA1,PDE3B,PLAU,PPP1CB,RUNX1,SFRP4,SLPI,TCF7L1,THBS1,TLN2	484 (19)
FNIP1		other		-0.339	bias	0.000423	MYH7,PPARGC1A,TNNI1,TNNT1
nadifloxacin		chemical drug		1	bias	0.000423	CSF2,IL12B,IL1A,IL6
TGFA		growth factor		-1.389		0.000428	BIRC3,CCL20,CCN2,CSF2,CXCL10,E2F1,GFAP,HGF,IL6,LCN2,MUC5AC,PLAT,PTGS2,SLPI	496 (21)
MACROH2A1		other		1.589		0.000428	ALDH1A3,BRCA2,CDKN2C,EGR1,GADD45A,GSG1,IL16,IL6,LIN28B,MAGEL2,PLAU,SERPINB2,SLC2A2,TNFSF12	214 (6)
anakinra		biologic drug		1.016		0.000432	CXCL12,HBA1/HBA2,HMOX1,IL1A,IL6,MAP2K3,PTGS2,SLC25A37	335 (15)
HISTONE		group				0.000432	AHR,CIITA,CSF2,FGF2,HPGD,IL6,KISS1,SLPI	305 (12)
carbenoxolone		chemical toxicant		0.049		0.000432	BAX,CCN2,CYBA,DEPP1,IL6,MUC5AC,PTGS2,TIMP1	317 (14)
leukotriene D4		chemical - endogenous mammalian		1.63	bias	0.000433	ATF3,CCL3,CCN1,EGR1,GEM,IL6,KCNJ2,KLF2,NDRG1,PTGS2,RGS2	286 (18)
EIF4G1		translation regulator		-0.239	bias	0.000439	ATM,ATRX,BRCA1,BRCA2,CPE,GADD45A,TP53BP1
chrysin		chemical - endogenous non-mammalian		0.13		0.000439	CXCL10,FLT1,HMOX1,IL6ST,MUC5AC,NT5E,PDE5A	217 (12)
CCND1		transcription regulator		0.098		0.000464	AHI1,ALDH1A3,BRCA1,C12orf76,C7,CDC45,CDCA7,CDKN2C,CIP2A,COL5A2,CPED1,DTL,E2F1,EEF1B2,GAS2L3,GPRC5A,HSPA1A/HSPA1B,HSPA8,KLHDC1,LINC00467,LINC00847,MCM10,MCM7,MMP2,NCAPH,NT5E,PDLIM3,RGS2,RMI2,RPL13,STOM,THNSL1,UHRF1,UTRN,ZNF148,ZNF367,ZNF783	302 (12)
4-hydroxynonenal		chemical toxicant		0.098		0.000466	AKR1B1,AKR1C1/AKR1C2,BAG3,CCN2,CDK1,HSPA1A/HSPA1B,IL6,MME,PTGS2,STK11	320 (17)
IL12 (complex)		complex		1.06		0.000471	AHR,CCL20,CCL3,CD69,CSF2,CXCL10,ERCC4,FGF2,GADD45B,GCNT2,IFIT1B,IL12B,IL6,IL7R,IRF4,ITGB2,MARCO,MIF,MMP2,NCR1,PLAU,PTGS2,RPA1,SH2D1A,TIMP1,TNFRSF25	287 (16)
etanercept		biologic drug		-0.251		0.000472	BMP7,CCL20,CXCL10,CXCL12,IL12B,IL17C,IL6,NCF1,PTGS2	284 (14)
NSUN6		enzyme		1	bias	0.000472	AMOTL2,CCN1,CCN2,CDKN2C,FGF2,GLS,ITGB2,NDRG1,THBS1
JAG2		growth factor		0.308		0.000472	BCL6,BMP7,CCL13,CCL20,IL17C,IL1A,IL1RN,IL6,MIF
16,16-dimethylprostaglandin E2		chemical - endogenous mammalian		0.555		0.000473	CLU,IL1RN,MMP2,PTGER2,PTGER4	135 (7)
NELFB		other	Inhibited	-2.236		0.000473	ATF3,CCN2,COL6A1,GADD45A,GADD45B	180 (7)
TNFRSF1A		transmembrane receptor		0.56		0.000485	ABCC3,ABCG4,BACE1,BIRC3,CCL20,CCN2,CLMP,CSF2,CXCL10,E2F1,FLT1,GFAP,IL12B,IL1A,IL24,IL6,KIF14,KNTC1,LCN2,MMP2,PLAU,THBD	287 (13)
butyric acid		chemical - endogenous mammalian		1.618		0.000487	ABCB1,ADGRG1,ATP2B4,BAX,C7,CBS/CBSL,CCL20,CDK1,CLU,COL5A2,CSF2,E2F1,E2F5,ESYT2,GADD45A,GLI1,GPRC5A,HBA1/HBA2,HDAC9,IFITM1,IGFBP3,IL11,IL12B,IL24,IL6,ITPR2,ITPR3,MXD1,MYH7,NEU1,OAS2,PDK1,PKHD1,PLAT,PLAU,PLCB2,PPARGC1A,PTGS2,SERPINB2,SLC26A5,SLC2A2,SYK,TGM1,TIMP1,UTRN,VEGFB,ZNF148	411 (20)
IFNG		cytokine		0.039		0.000491	ABCB1,ADCY7,ADGRG1,AHR,AIG1,ALDH1A3,ANGPTL4,APOL6,ARC,ARG1,ASS1,ATF3,ATM,BACE1,BAX,BIRC3,BRCA2,CCL13,CCL20,CCL3,CCN2,CD200,CD209,CDH13,CDK1,CERS6,CHST8,CIITA,CIRBP,CLEC2D,COL5A2,CSF2,CXCL10,CXCL12,CXCL17,CYBA,DEPP1,DSPP,E2F1,E2F5,EGLN3,EGR1,EIF2A,ERAP1,FANCF,FBLN1,FCGR3A/FCGR3B,FGF2,FLT1,FZD2,GAD1,GADD45B,GBP6,GFAP,GLS,H4C2,HDAC9,HIRA,HLA-DOA,HMOX1,HSP90AA1,HSPA1A/HSPA1B,HSPA1L,HSPA8,ID2,IFI44,IF…	335 (16)
triptolide		chemical drug		0.793		0.000507	AHR,AKAP12,BAX,CXCL12,CXCR2,FLT1,HGF,HILPDA,HPGD,IGFBP3,IL1A,IL6,ITGA1,LAMA3,PTGS2,RECK,RHOC,SLC7A11,TNFRSF6B,UACA	374 (19)
Brd4		kinase		-0.832	bias	0.000512	COL4A5,COL5A2,HBA1/HBA2,HGF,IL12B,IL1A,IL6,LOXL2,PLAT,PLAU,RASSF2,TIMP1,TLR8	270 (8)
HCAR2		G-protein coupled receptor		0.816	bias	0.000513	IL12B,IL6,KIF14,PLK4,PTGS2,SLC37A2	314 (15)
estrogen		chemical drug		-0.959		0.000525	BRCA1,CCN1,CCN2,CHAT,CLU,CXCL12,DHFR,DNTT,E2F1,EGR1,FBLN1,FLT1,GAL,GREB1,GRIN2D,HGF,HSPH1,IHH,IL1A,IL6,KISS1,KLK10,LCN2,LGALS1,LIG1,MCM7,PLAT,PTGS2,SERPINA3,SMC2,UHRF1,VDR,WDR73	482 (22)
PGR		ligand-dependent nuclear receptor		0.877		0.000526	AKR1C3,ALDH1A3,BCL6,BIRC3,CDK1,COL6A1,DNAJB4,GAL,GLS,GPRC5A,GREB1,HBA1/HBA2,HPGD,IFI44,IL12B,ITGB4,KCNG1,LHB,LIG1,MAP2K3,NDRG1,OAS2,P2RY2,PLAU,PLK2,PSG9,PTGS2,RASSF2,RHOC,RUNX1,ST3GAL4,TM4SF1,VDR,XAF1	420 (20)
MAPK11		kinase		1.38		0.000546	HMOX1,IL12B,IL6,MYH6,PPARGC1A,PTGS2,TIMP1,VDR	370 (15)
EIF4EBP2	2.08	translation regulator		0.331		0.000546	ARG1,CXCL10,EGR1,IL12B,IL1RN,IL6,PTGS2,SERPINB2	242 (15)
PPRC1		transcription regulator		-1.697	bias	0.000556	CCL20,IL13RA2,IL1A,LAMB3,LCN2,PTGS2,SPX,SUN3,TM6SF1,UBR4
IRF4	2.004	transcription regulator		-0.885		0.000568	ARG1,BCL6,BIRC3,CCL20,CDK1,CIITA,CSF2,CXCL10,FLT1,HSPA8,IL12B,IL1RN,IL6,IL7R,IRF4,MAPK9,MS4A1,PHF11,PTGER4,RHOB,SPIB,TNFSF13B,TRIM65,ZBTB20	299 (17)
ketamine		chemical drug	Inhibited	-2.392		0.000578	ARC,EPO,GAD1,GFAP,HMOX1,KLF6,PTGS2	283 (16)
kaempferol		chemical toxicant		0.447		0.000578	CD69,CDK1,HMOX1,MMP2,MUC5AC,PLAU,PTGS2	288 (14)
PARP1		enzyme		-0.209		0.000586	ATXN10,BAX,BRCA2,CSF2,CXCL10,CXCL12,CXCR2,E2F1,GBP6,HMOX1,IL12B,IL6,IRGM,MITF,MMP2,PEG10,PTGS2,RPA1,TLR1	262 (14)
IFN Beta		group		-0.05		0.000587	ATF3,CCL3,CD69,CXCL10,DHX58,E2F1,IFI44,IFIT1B,IFITM1,IL11,IL1A,IL1RN,IL24,IL6,MYH7,N4BP1,OAS2,PNPT1,SLC16A6,SLC7A11,THBS1,TNKS,TRIM14,TXNRD1,XAF1,ZBP1	280 (15)
losartan potassium		chemical drug		0.056		0.000606	BAX,BMP7,CACNA1C,CCN2,CXCL10,EGR1,GBP6,IL6,ITGB2,ITPR2,MAP2,MAPT,MMP2,MYH7,NPHS2,NR3C2,PPARGC1A,PRDM16,PTGS2,TIMP1	326 (14)
PTGER4	2.42	G-protein coupled receptor		-1.008		0.000618	CCL20,CD69,CXCL10,EGR1,GBP6,GLIS3,HGF,IFIT1B,IL12B,IL13RA2,IL6,IRGM,MAFB,MMP2,NCF1,PTGS2,RASSF2,RNF213,SLAMF1,TLR8,XAF1	426 (19)
FFAR3		G-protein coupled receptor	Activated	2.392		0.000624	BAX,BCL11A,CACNA1C,CBS/CBSL,CXCL10,DUSP14,FADS2,FXYD3,GBP6,IL1A,ITPR3,LOXL2,SGIP1,TLR8
5-O-mycolyl-beta-araf-(1->2)-5-O-mycolyl-alpha-araf-(1->1')-glycerol		chemical - endogenous non-mammalian		1.604	bias	0.000624	ATF3,CCL20,CXCL10,CXCR2,GPAT3,IL1A,ITGB8,NAIP,NLRC3,NT5E,PCSK5,PTGS2,SERPINB2,SLC7A11	281 (12)
cardiotoxin		chemical - other		0	bias	0.000644	ANGPTL4,AOC3,CXCL10,CXCR2,E2F1,EPO,FGF2,FGF9,HGF,HSP90AA1,IGFBP3,IL16,IL1A,IL1RN,IL6,IL7R,ITGA1,ITGB2,LCN2,LRG1,MCM7,MMP2,PEG3,SERPINB2,THBS1,TIMP1,TNFRSF14,TNNT1,TXNRD1
erlotinib		chemical drug		-0.956		0.000644	BAX,CAMLG,CCL20,CSF2,EGR1,FGF2,IL11,IL12B,IL13RA2,IL1A,IL6,MME,PLAU,SERPINB2,SPOCD1,TAB1	237 (13)
MEF2D		transcription regulator		1.596		0.000667	CCN2,CDT1,HDAC5,HDAC9,HMOX1,IRF4,KLF2,MYH7,PPARGC1A,SLC7A11,SRXN1,SYK,TNNI1
DIO2		enzyme		-0.042		0.000673	ARC,ATF3,CCDC138,CIRBP,COL6A1,CSF2,EGR1,HR,HSPA1A/HSPA1B,IL11,MBP,MYH7,NPAS4,OR1I1,PI15,PPARGC1A,RBM3,SCUBE1,SERPINB2,SLC1A3,TAS2R31
C1QA		other		0		0.000682	CXCL10,EGR1,IL6,LCN2,MAP2,SERPINA3,SV2A,TIMP1	379 (17)
TAB1	-2.751	enzyme		-1.078		0.000682	BIRC3,CCL20,CXCL10,IL6,PTGS2,RGS2,TNFSF13B,XAF1	197 (13)
vitamin K3		chemical drug		0.055	bias	0.000682	ABCC6,BAX,CCL20,EGLN3,EGR1,HMOX1,IL1A,KLF6	298 (16)
TAS4464		chemical drug		0.707		0.000682	BCL6,E2F1,EGR1,GADD45A,KLF6,LAMB3,SUMO3,TIMP1
thapsigargin		chemical toxicant		1.961		0.0007	ABCB1,ARC,ATF3,BACE1,BAX,BCL6,BIRC3,CCL20,CLDN4,CLU,CXCL10,EGR1,EIF2A,GADD45A,GADD45B,HMGCS2,HMOX1,HSPA1A/HSPA1B,IL6,ITGB2,LGR5,NPAS4,RETSAT,SERPINI1,STARD5,THBS1,TXNRD1	347 (15)
CCN1	5.113	other		-0.49		0.000704	BAX,CCN1,CXCL10,IL12B,IL1A,IL6,IL6ST,MIF,MMP2,PLAU,PTGS2,TCF7L1,TIMP1,WNT1	326 (15)
DPP-23		chemical reagent		1.633	bias	0.000711	BAX,DNAJA1,DNAJB2,DNAJB4,HSP90AA1,HSPA1A/HSPA1B
PS-1145		chemical drug		1.067		0.000711	CSF2,E2F1,IL6,PTGS2,SERPINA3,UACA	288 (11)
PIK3CG		kinase		0.144		0.000716	ABCB1,ARG1,CXCL10,FCGR3A/FCGR3B,GBP6,HMOX1,IL12B,IL6,IRGM,NOD1,OAS2,SECTM1,TLR1,TLR8,UBD,ZBP1	385 (17)
FGF2	-2.677	growth factor		-1.039		0.000722	AKR1B1,ANGPTL4,ARC,BAMBI,BAX,BCL6,BRCA1,CCL20,CCN1,CDK1,CXCL10,CXCL12,DSPP,EGLN3,EGR1,FGF2,FLT1,GADD45A,GAL,GFAP,GLI1,GREM1,HGF,HIRA,HPSE,IAPP,ID2,IGFBP3,IL6,ITGA1,MAPT,MBP,MGP,MIF,MITF,MMP2,MUC5AC,NR3C2,PGK2,PLAT,PLAU,PLK2,PRKCE,PTGS2,RUNX1,SLC41A2,ST3GAL4,STOM,THBS1,TIMP1	421 (19)
IL27		cytokine		0.199		0.000722	AHR,CCL20,CCL3,CD69,CIITA,CKLF,CSF2,CXCL10,DEPP1,EGR1,HLA-DOA,HPGD,ID2,IL12B,IL1A,IL1RN,IL6,PTGS2,TNFSF13B,UBD	294 (16)
particulate matter		chemical reagent		0		0.000729	AHR,IL6,KLF2,MUC5AC,THBD	171 (8)
N-acetyl-L-cysteine		chemical drug		-0.216		0.000732	ABCB1,BAX,BIRC3,CCL20,CCN1,CCN2,CXCL10,CXCL12,CYBA,DSPP,E2F1,EGR1,EPO,FBXO32,FGF2,HMOX1,IL12B,IL1A,IL6,MMP2,MUC5AC,PLAU,PPARGC1A,PTGS2,RHOB,SLC2A2,TBXA2R,THBD,XAF1	204 (11)
CREBBP		transcription regulator		-0.739		0.000735	ACOXL,AHI1,AKAP12,BANK1,BCL6,BMP7,CAPG,CCN1,CXCL10,CXCL12,DHFR,DNAJB4,EGR1,EPO,FGF2,FRMD4A,GLI1,GRIN2D,GRIN3B,HMGCS2,IFIT1B,IL6,IL7R,KLF2,MCF2L,MDM1,MGA,MYH7,NDRG1,PDE10A,PDE3B,PKHD1,PPARGC1A,PTGS2,RGS2,SERPINA3,SH2D1A,SLAMF1,SLC7A11,STOM,UTRN	385 (17)
ADAMTS12		peptidase		1.195	bias	0.000749	ALDH1A3,CXCL10,IL11,IL6,LCN2,LGALS1,MGP
ellagic acid		chemical - endogenous non-mammalian		1.134		0.000749	AKR1B1,BAX,HMOX1,PPARGC1A,PRDM16,PTGS2,RECK	345 (19)
MED1		transcription regulator		-0.951	bias	0.000778	ATP10D,BAX,BCL11A,BCL6,CDK1,CHAF1A,E2F1,E2F5,FADS2,GADD45A,GREB1,HILPDA,HYDIN,ID2,IGFBP3,IRF4,LINC00426,MPP7,MYH7,PPP3CB,PXK,THBS1,TNNI1,TNNT1,UNC5D,VDR	295 (11)
CREB1		transcription regulator		1.399		0.000786	AKAP8L,ARC,ARG1,ATF3,ATP2B4,BAG3,CACNA1C,CCL3,CCN1,CDH13,CIITA,CLMP,DUSP14,EGR1,FLT1,GAD1,GADD45A,GADD45B,GAL,GDA,GEM,GLS,GPR63,HMOX1,HPGD,IL6,ITGBL1,KIAA1549L,LCN2,MCTP1,MUC5AC,NPAS4,NREP,NTSR1,OTOF,PAX8,PCDH19,PDE3B,PEG10,PLAT,PPARGC1A,PTGS2,RAD54L,RBMX,RGS2,RIPOR2,SEC63,SERPINI1,SERTAD1,SFRP4,SLC8A2,SPAG4,SRXN1,TAFA1,WDR90	427 (18)
enalapril		biologic drug		-0.832		0.000792	CACNG5,CCN1,CCN2,CLDN4,CLU,CYBA,EFEMP2,HGF,HMOX1,LCN2,MMP2,PTGS2,SLC2A2,TIMP1	372 (13)
Irgm1		other		-0.21	bias	0.000803	CXCL10,DHX58,DTL,GBP6,ID2,IFI44,IFIT1B,IL6,IRGM,NAIP,NEK2,OAS2,TRIM14,XAF1,ZBP1	273 (13)
bicuculline/dalfampridine		chemical reagent		0.655	bias	0.000805	ARC,ATF3,NPAS4,PLXNA4
GABPA		transcription regulator		-0.514	bias	0.000809	ATM,BRCA1,CCL20,CXCL17,FCAR,HMOX1,IL16,IL7R,ITGB2,SLC7A11,UTRN
APP		other		-0.536		0.000822	AMPH,APH1A,ARC,ARG1,ATM,ATP1A2,ATP1A4,BACE1,BAX,CCL20,CCL3,CCN2,CD151,CD69,CDH3,CDK1,CHAT,CLU,CSF2,CXCL10,CXCL12,CXCR2,EGR1,ELMOD3,ENO2,FGF2,FLT1,GBP6,GFAP,GLIS3,GNA12,GPM6B,HBA1/HBA2,HEATR5A,HGF,HMOX1,HSP90AA1,HSPA1A/HSPA1B,HSPA8,IFIT1B,IL12B,IL13RA2,IL1A,IL6,IL6ST,IRF4,IRGM,ITGA1,ITPR3,LDHA,MAFB,MAP2,MAPT,MBP,MCM10,MDK,MME,MMP2,MTHFD1L,NCF1,PDK1,PGK2,PLAT,PLAU,PRIMA1,PTGS2,PYCARD,RASSF2,RBM3,RN…	298 (12)
betulinic acid		chemical drug		0.896		0.000844	BAX,CXCL12,CYBA,IL6,LMNB1,MMP2,PTGS2,TIMP1	385 (17)
LEF1		transcription regulator		-1.14		0.000862	ADAMTS6,ARHGAP20,BRCA1,CD200,CDK1,CPE,ENO2,FGF8,GEM,GSAP,ID2,IL6,IL7R,ITGB8,MITF,MMP2,MXD1,NTN4,PTGER2,PTGS2,TMEM158	328 (9)
HDAC2		transcription regulator	Activated	2.891		0.000862	BCL6,BRCA1,CDT1,E2F1,EGR1,GABARAPL1,GLI1,IL12B,IL1A,IL6,ITGB8,LGR5,LIG1,MCM10,MCM7,PAX8,PLAU,PTGS2,RAD54L,RHOB,STX1A	437 (19)
15-deoxy-delta-12,14 -PGJ 2		chemical - endogenous mammalian		1.079		0.000874	BAX,BIRC3,BRCA1,CAV2,CCL3,CCN2,CD200,CIITA,CSF2,CXCL10,DNAJB1,E2F1,EGR1,FLT1,GADD45A,GAL,GFAP,HGF,HMOX1,IAPP,IL1A,IL6,MXD1,P4HA1,PLAU,PTGS2,TBXA2R,TXNRD1	239 (14)
AMOTL2	2.684	other				0.000877	ANKRD1,CCN1,CCN2
HAVCR1		other		0.913		0.000881	AHR,CCN1,CEMIP,CLDN16,EMC9,ENO2,ERAP1,IL6,IL6ST,LOXL2,PEG10,PLIN2,SMARCA1,TMEM45A,UCHL1,XAF1	168 (7)
IRF9		transcription regulator		0.468		0.000919	CD69,CIITA,CXCL10,GBP6,IFITM1,IL1A,IL6,MYH7,OAS2,ZBP1	218 (11)
ziritaxestat		chemical drug		0		0.000919	AKR1C1/AKR1C2,AKR1C3,ALDH1A3,APOL6,CCN2,CEMIP,GPRC5A,HDAC5,HMOX1,OAS2
KCNJ10		ion channel		1.633	bias	0.000963	ANXA3,CXCL10,GADD45A,GBP6,TGM1,TIMP1
PRKCE	-2.126	kinase		-0.783	bias	0.000972	ABCB1,BAX,BIRC3,CCN1,CHRNB3,CSF2,E2F1,EGR1,IL6,IL6ST,PRKCE,PTGS2,RGS2	314 (13)
GNAS		enzyme		1.268		0.000972	ARL4D,ATF3,CCN1,GEM,GLI1,IL11,IL6,LHB,MUC5AC,PPARGC1A,SCG3,SYK,THBS1	378 (16)
captopril		chemical drug		-0.88		0.000972	CACNG5,CLU,EFEMP2,EPO,HMOX1,IL1RN,IL6,LCN2,MYH6,MYH7,PTGS2,RBM3,TIMP1	365 (16)
NUPR1		transcription regulator		1.414		0.000974	ABL2,ADGRG1,AKAP12,ATF3,BRCA1,C19orf33,CCN1,CTU1,CYB5B,DAGLA,DDX46,DSN1,ENO2,FANCD2,FLVCR1,GADD45A,GCNT2,H4C13,HILPDA,ISCA1,ITPR3,JADE2,KLF6,LMNB1,MCM10,MEGF9,MMS22L,MRTFB,MT1X,MXD1,NDRG1,PDK1,RAB38,RAB39B,RCL1,RIMKLA,RPA1,SERTAD2,SHROOM3,SIPA1L2,SLC16A6,SLC2A12,SLC6A6,STX3,TANGO6,TMEM158,TP53BP1,TRERF1,WDCP,ZNF488
ISL1		transcription regulator		-0.916		0.000997	CSF2,DLG2,GAL,IAPP,IL1A,IL6,ISL2,LHB,NOVA1,POU4F2,RUNX1,SALL3,SCN9A,SLC2A2,VSTM2A
olanzapine		chemical drug		-1.824		0.000997	AOX1,ATF3,DSPP,GRIN3B,HBA1/HBA2,HDAC5,HMOX1,HSPA8,KCNMB4,MTR,RGS19,RGS2,SLC22A3,THBD,TIMELESS	194 (7)
FGF19		growth factor				0.000998	EGR1,GADD45A,IL1RN,LCN2,LEPR,MME,PEG3,PON1,RGS2,SERPINA3,SLC2A2,SLC2A5,SLPI,TNNI1	165 (7)
tetrodotoxin		chemical drug	Inhibited	-2.177		0.001	ARC,CD200,CNTNAP4,DYNLT3,EGR1,GAD1,GDA,HDAC9,HNMT,HPSE,LURAP1L,MTHFD1L,MYH7,PPARGC1A,PTGS2,SCN9A,TRIM14,XK,ZNF25	446 (22)
JAK		group		-0.447		0.00101	CD209,CXCL10,FBXO32,IL12B,IL6,PTGER2,PTGER4,PTGS2,WNT1	271 (17)
rosiglitazone		chemical drug		0.294		0.00101	ACADS,ADAM8,ANGPTL3,ANGPTL4,AOC3,APOL6,ARG1,BAX,BRCA1,C1QL3,CAV2,CCN2,CIITA,COL6A1,CXCL10,EGLN3,GPAT3,HGF,HILPDA,HMGCS2,HMOX1,HPGD,IL12B,IL1A,IL1RN,IL6,IL7R,ITGA1,KLF2,LAMB3,LCN2,LDHA,LHB,LRG1,MCM7,OAS2,PDK1,PLCL1,PLIN2,PPARGC1A,PRDM16,PTGS2,RGS2,SLC2A2,SORBS1,TBXA2R,THBS1,TIMP1	412 (18)
PAX3		transcription regulator		-0.084		0.00103	ARC,ASS1,ATP2B4,CD151,CDH3,CLU,CPN2,FGF9,FUBP1,ID2,IL6,IL7R,LAMB3,MAPK9,MGP,MITF,PAK2,PTPN3,RASSF2,RHOB,STX3,TNNI1,TRIM14,TRPC1
1-palmitoyl-2-(5-oxovaleroyl)-sn-glycero-3-phosphorylcholine		chemical reagent		-0.954		0.00104	BIRC3,CCL20,CSF2,IGFBP3,IL1A,IL6,MYH6,PTGS2	202 (10)
IKK (complex)		complex	Activated	2.805		0.00104	BIRC3,BRCA1,BRCA2,CXCL10,FANCA,FANCD2,FANCF,PTGS2	346 (17)
ITGAM		transmembrane receptor		-0.006	bias	0.00104	CCL3,CXCL10,IL12B,IL6,LCN2,PTGS2,TIMP1,ZBP1	237 (17)
IL36A		cytokine		-1.036	bias	0.00104	CCL20,CSF2,CXCL10,IL12B,IL17C,IL1A,IL6,LCN2	249 (14)
camptothecin		chemical drug		1.212		0.00106	ABCB1,ARHGEF1,ARMH3,ATF3,ATM,BAMBI,BAX,BCL11A,BIRC3,BNIP3L,BRCA1,BRCA2,CCL20,CCL3,CD200,CDK1,CSF2,CXCR2,E2F1,EEF1B2,FCAR,FLT1,GADD45A,GADD45B,GLIPR1,HTN1,IGFBP3,IL16,IL1A,IL6,MICAL3,MRTFB,NCR1,NEK2,P2RY10,P2RY2,PAK2,PEG3,PLIN2,PNPLA4,PTGER2,PTGER4,PTGS2,PTPRN2,PYCARD,RSRP1,SERPINB2,SLPI,STK3,SYK,THBD,TIAL1,TLN2,TMEM158,TP53BP1,TPM1,ZHX2	374 (17)
PLCE1		enzyme		-0.757	bias	0.00108	CCL20,CXCR2,GFAP,IL6,PTGS2	339 (14)
ethyl 2-{[(6,7-dimethyl-3-oxo-1,2,3,4-tetrahydro-2-quinoxalinyl)acetyl]amino}-4,5-dimethyl-3-thiophenecarboxylate		chemical reagent		-0.447	bias	0.00108	BAX,HGF,MAP2,PLAT,SYN1
prostaglandin D2		chemical - endogenous mammalian		-0.403		0.00108	AHR,CCL3,CSF2,CXCL10,HMOX1,HSPA1A/HSPA1B,IL1A,IL6,PTGS2,SOX8,VDR	361 (17)
CSF		group	Inhibited	-2.714	bias	0.00108	CCL3,CXCR2,FCAR,IL1A,IL1RL2,IL1RN,IL6ST,IRAK3,SLPI,SPINT2,TNFRSF14
kainic acid		chemical toxicant		-0.416		0.00109	ATF3,BACE1,BAX,CACNA1C,CD200,E2F1,EGR1,ERBB4,FGF2,FGF9,GADD45B,GFAP,IL6,LCN2,NPAS4,NR3C2,PTGS2,RABEP2,RGS2,TIMP1,TMEM158	292 (15)
ETV6-RUNX1		fusion gene/product	Activated	2.565		0.0011	ADCY7,AHI1,ANTXR2,ARHGEF10,ARL4D,BCL11A,CYBA,DNTT,FCGRT,GREB1,H4C13,H4C2,ID2,IFITM1,IRF4,ITGB2,KCNJ2,KLF6,LGALS1,MME,MMP2,MS4A1,NLRC3,OAS2,PDLIM5,PPP3CB,RABEP2,RGS19,SDK2,SPIB,TMEM260,TNFRSF14,TPM1,ZBTB20
mifepristone		chemical drug		0.848		0.00114	ABCB1,ABCC3,ARG1,ATF3,BAX,BMP7,CCN2,CLU,COL5A2,CSF2,CYBA,EGR1,FGF2,GAL,HPGD,IGFBP3,IL12B,IL13RA2,IL6,ITGB4,JAM2,LAMB3,MME,NDRG1,PADI2,PLAT,PLK2,PTGER2,PTGS2,RGS2,RHOB,RHOC,SFRP4,TIMP1,VDR	402 (15)
ethanol		chemical - endogenous mammalian		-0.235		0.00118	ADCYAP1R1,ALDH1A3,ATF3,BAX,BRCA1,CACNA1C,CCN2,CDH13,CHAT,CHRNB3,CLU,CXCL12,CYP2C8,DNTT,E2F1,EGR1,FGF2,GADD45A,GFAP,HMOX1,IL12B,IL16,IL1RN,IL6,KISS1,KLF6,LGALS1,MAP2,MBP,MME,MMP2,NCF1,NTSR1,PLAT,PPARGC1A,PTGS2,RHOB,SLC2A2,SLC7A11,SOX18,SRXN1,TIMP1,TLR1,TLR8	317 (16)
Pka		complex		0.898		0.00119	ANTXR1,ANTXR2,ARC,BAX,CCN2,CXCL10,E2F1,EGR1,HMOX1,IL6,KLF6,MBP,NCF1,PPARGC1A,PTGS2,RGS2,RUNX1,SLC1A3,XAF1	377 (20)
MAP3K8		kinase		0.44		0.00119	ADCY7,ARG1,BIRC3,CCL20,CIITA,CSF2,IL12B,IL1A,IL6,IRGM,MARCO,PLAT,PTGER2,PTGER4,PTGS2,SH3D21,SLCO4A1,TIMELESS,TUBB2B,ZC3H6	232 (16)
EIF3E		translation regulator		0.781		0.0012	CORO1C,FGF2,LIG1,PLAU,RAD54L,RIN2,SCARF1,SMC2,THBS1
TNC		other		-0.466		0.0012	CCL20,CXCL12,ID2,IL1A,IL6,LGR5,MBP,MMP2,TPM1	227 (13)
MM-589		chemical reagent	Activated	2.345		0.0012	COBL,COL5A2,FBLN1,FHOD3,IL6,LOXL2,MMP2,MYH6,MYH7
KITLG		growth factor		0.223	bias	0.0012	CCN2,CLEC1B,CLU,CSF2,CXCL12,EGR1,EPHB4,EPO,GCC2,GFAP,HMOX1,ID2,IGFBP3,IL11,IL16,IL1A,IL1RN,IL6,MARCO,MME,MMP2,MPL,NMNAT1,PARVB,PRKCE,PTGS2,ST3GAL4,SYK,TNNI1	343 (15)
SIRT1		transcription regulator	Activated	2.214		0.00123	ABCB1,ARG1,ATXN10,BAX,BIRC3,C6orf89,CDKN2C,CPB1,DHX58,EIF2A,FBXO32,GABARAPL1,GADD45A,GBP6,GLI1,HGF,HMOX1,IFI44,IFIT1B,IL12B,IL6,IRGM,ITPKA,KISS1,KLF2,LAMA4,MAPT,MMP2,MTHFD1L,NAIP,NCF1,NT5E,OAS2,PPARGC1A,PRDM16,RNF213,RPL13,SFRP4,SHANK2,SIPA1L3,SLC7A11,THBD,VEGFD,WNT1	408 (20)
PTGES		enzyme		-1.219		0.00124	CCN2,CYBA,EGR1,FLT1,IL6,ITGB4,LAMP2,MYH6,MYH7,NCF1,PTGS2	266 (16)
TCF		group				0.00125	ABCB1,CTNND2,EGR1,FGF9,GAD1,IFITM1,IHH,ITGA1,LGR5,MME,MMP2,PTGS2,QPCT,SERPINA3	196 (7)
MYD88		other		0.25	bias	0.00126	ARG1,ATM,BAMBI,CCN1,CD200,CSF2,CXCL10,CXCL12,EGR1,FANCF,FBXO32,HMOX1,IFIT1B,IKBKE,IL12B,IL17C,IL1A,IL1RN,IL6,IRAK3,ITPR2,LGR5,MARCO,MMP2,MUC5AC,MYH7,PILRA,PTGS2,SLCO3A1,TFEC,TIMP1,TNFSF13B	284 (15)
TNFSF14		cytokine		-0.508	bias	0.00126	ADAM8,BIRC3,CCL20,CSF2,CXCL10,CXCL12,IL6,NT5E	324 (15)
2,4-dinitrofluorobenzene		chemical toxicant		0.618	bias	0.00126	AKR1B1,ARG1,CSF2,CXCL10,IL12B,IL24,PTGS2,SLC7A11	311 (10)
fulvestrant		chemical drug		0.192		0.00127	ACOX2,BAX,CAV2,CBS/CBSL,CCDC34,CCN1,CDK1,CDKN2C,CHAF1A,CXCL10,CXCL12,E2F1,EGR1,EMC9,FGF9,FLT1,GADD45A,GAL,GREB1,HSD17B7,ID2,KLF10,LEPR,MCM7,MYH6,NFRKB,PLK2,PRIM1,PTGS2,RNASEH2A,TIMELESS	425 (20)
Tcf7		transcription regulator		0.284		0.00133	ADAMTS6,ARHGAP20,BRCA1,CD200,CD69,CDK1,CPE,CSF2,ENO2,ETNK1,GEM,GSAP,ID2,IL7R,IRF4,ITGB8,JAM2,KLF6,MXD1,NTN4,OSBPL5,PTGER2,RARG,TLR1,TMEM158,VEGFB	237 (7)
dopamine		chemical - endogenous mammalian		1.606		0.00135	ATF3,BAX,CD69,CHAT,CSF2,CXCL10,EGR1,GAD1,GPR68,HMOX1,IL12B,IL1A,IL6,KCNJ12,MAP2,NCF1,NPAS4,PDE10A,SCN9A,SLC1A3,STON1,TNFRSF14	362 (18)
Interferon alpha		group		-0.507		0.00135	APOBEC3A,ATF3,BCL6,CCL3,CD209,CD69,CIITA,CSF2,CXCL10,DHX58,E2F1,GBP6,GLI1,GLS,GPR180,HSPA1A/HSPA1B,IFI44,IFIT1B,IFITM1,IKBKE,IL11,IL12B,IL1RN,IL6,IL6ST,IL7R,IRF4,MYH7,MYLIP,NCR1,NT5E,OAS2,PHF11,PLAT,PNPT1,PRKCE,PTGS2,PYHIN1,RNF213,TGM1,TLR1,TLR8,TNFSF13B,TTC28,ZBP1	317 (17)
2',3'-dialdehyde ATP		chemical reagent		0		0.00138	BAX,CXCL10,IL6,PTGS2	374 (17)
S100a7a		other		-1	bias	0.00138	CSF2,IL11,IL1A,MMP2	166 (9)
saturated fatty acid		chemical - other				0.00138	C1QTNF5,CCL3,IL6,PTGS2	235 (16)
ZNF281		transcription regulator		0		0.00142	FANCA,FANCD2,GADD45A,IL11,IL12B,IL6,LGR5,PTGS2,XRCC3
CXCR4		G-protein coupled receptor		-1.894		0.00142	CD69,CSF2,CXCL10,CXCL12,CXCR2,EGR1,GAD1,ID2,IL24,IL6,MMP2	253 (16)
NRG1		growth factor		1.495		0.00143	AMOTL2,ANKRD1,BRCA1,CCN1,CCN2,CDKN2C,DNAJB2,E2F1,EGR1,FGF2,GAD1,GDA,GLS,HMOX1,ITGB2,MBP,MITF,MUC5AC,MYH6,NDRG1,PLAU,PTGS2,RUNX1,SLC1A1,SLIT2,THBS1,TNFRSF25,UTRN,VEGFB,ZNF33B	246 (15)
IL17A		cytokine		-1.451		0.00149	CCL20,CCN1,CCN2,CSF2,CXCL10,CXCL12,FGF2,GADD45A,HGF,IFIT1B,IL12B,IL16,IL17C,IL1A,IL1RN,IL24,IL6,ITPR2,KLF2,LCN2,MAP2K3,MMP2,MUC5AC,PLAT,PLAU,PTGS2,THBD,TIMP1,TIMP4,TNFRSF14,TNFSF12,VEGFD	352 (14)
trans-cinnamaldehyde		chemical drug		1.949		0.00151	CDK1,EGR1,HMOX1,NCF1,PTGS2,SRXN1,TXNRD1	198 (10)
monophosphoryl lipid A		chemical drug		-0.14	bias	0.00153	CXCL10,IL12B,IL1A,IL1RN,IL6	223 (14)
CD209	-2.002	other	Inhibited	-2.177		0.00153	CCL3,CD209,JAM2,MMP2,PTGS2	309 (13)
intralipid		chemical drug		-0.391	bias	0.00153	ANGPTL4,GAL,HILPDA,LHB,PLIN2
mir-17		microRNA		-0.07	bias	0.00155	ATM,BIRC3,CCN2,E2F1,E2F5,FGF9,IL6,MAP2K3,MAPK9,MYLIP,RUNX1,THBS1,VEGFD	307 (11)
SMARCB1		transcription regulator		0.148		0.00155	ABCB1,ADD3,AMPH,BAG3,BNIP3L,CA8,CDK1,CDKN2C,CDT1,COL5A2,CYP2C8,DHFR,E2F1,IFITM1,IL12B,IL1A,MCM10,PLCL1,PLK4,PRIM1,PRKAB2,S100A1,SOX3,WNT1	442 (17)
CCR2		G-protein coupled receptor		-0.594		0.00158	ARG1,COL6A1,CSF2,CXCL10,CXCL12,FBLN1,IL12B,IL1A,IL6,MMP2,P4HA1,PRELP,SLPI,THBS1,TIMP1,TIMP4	406 (16)
doxorubicin		chemical drug		-0.45		0.00161	ABCB1,ABCB8,ABCC3,AOX1,ATF3,ATM,BAX,BIRC3,BNIP3L,BRCA1,BRCA2,CACNG5,CCN1,CCN2,CDCP1,CDK1,CLDN4,CLU,DMTF1,E2F1,EEF1B2,EFEMP2,EGR1,FBLN1,GAD1,GADD45A,GLIPR1,HMOX1,HSPH1,ID2,IL6,ITCH,ITGB4,LCN2,MMP2,MYH7,NDRG1,NPHS2,NT5E,PTGS2,RBM3,RUNX1,SLC6A6,TIMP1,UACA	348 (15)
IL1A	-2.611	cytokine		-1.105		0.00162	ALDH1A3,ATF3,BAX,BIRC3,CCL20,CCL3,CCN1,CLEC2D,CSF2,CXCL10,CXCL12,EPO,FGF2,HMOX1,IAPP,IL11,IL12B,IL1A,IL1RN,IL6,JAM2,LCN2,LDHA,MMP2,PLAU,PTGS2,SERPINA3,TIMP1	282 (14)
PTK2		kinase		0.04		0.00162	BIRC3,CCN1,IL6,MMP2,MYH6,MYH7,P4HA1,PALLD,PTK2B,THBS1,TIMP1	322 (19)
IFNAR2		transmembrane receptor				0.00167	CXCL10,IFI44,IFITM1,IL6,NCR1,OAS2,RIPOR2,UBD,XAF1	275 (13)
PTC-209		chemical reagent	Activated	2.345		0.00167	COBL,COL5A2,FBLN1,FHOD3,IL6,LOXL2,MMP2,MYH6,MYH7
prostaglandin A1		chemical - endogenous non-mammalian		0.808		0.00167	CSF2,GAD1,HMOX1,HSPA1A/HSPA1B,IL6,PTGS2	195 (12)
MAPK12		kinase		-1.732		0.00167	EFEMP1,IL12B,ITGB8,PPARGC1A,PTPN3,VDR	318 (8)
GABPB1	2.576	transcription regulator		-0.927	bias	0.00167	BRCA1,FCAR,IL16,IL7R,ITGB2,UTRN	11 (2)
oblimersen		biologic drug		0	bias	0.00169	ATF3,GADD45A,GADD45B,IFI44,IFITM1,IL24,KLF10,N4BP1,OAS2,TRIM14
salicylic acid		chemical drug		0.509		0.00169	ARC,CARF,CCL3,CCN2,CDK1,CSF2,CXCL10,IL1A,IL6,PTGS2	362 (14)
NR3C1		ligand-dependent nuclear receptor		1.182		0.00171	AATK,ANGPTL4,BAG3,BAX,BCL6,BIRC3,BNIP3L,BRCA1,CCL20,CCN1,CCN2,CD69,COL6A1,CORO1C,CORO2A,CPS1,CSF2,CXCL10,CXCR2,CYP2C8,DBT,DNER,EGR1,ELMOD3,EPO,GADD45A,GADD45B,GEM,GLIPR1,HMGCS2,IFIT1B,IL11,IL12B,IL1A,IL24,IL6,IL7R,ITGB2,LCN2,LHB,MAPK9,MPC1,MPC2,NAIP,PAK2,PARP4,PLAT,PLIN2,PLK2,PPP1CB,PRKCE,PTGS2,PTK2B,RGS2,RHOB,SERTAD2,SLC2A5,STOM,STON1,THBD,THBS1,TIMP1,TIMP4,TLR1,TNFRSF25,TRIM45,VDR	461 (17)
sulindac sulfide		chemical drug		0.54		0.00171	ATF3,BACE1,CCN2,CYB5B,EGR1,GADD45A,IL24,KRT85,LDHA,NUP133,PLAU,PTGS2	284 (16)
streptozocin		chemical drug		0.005		0.00177	ABCB1,ATF3,ATP1A2,BAX,CACNA1B,CASR,CBS/CBSL,CCN2,CLU,CXCL12,FBXO32,GABARAPL1,GFAP,GREM1,HMOX1,IL6,LMNB1,MAFB,MMP2,MYH6,MYH7,NCF1,NR3C2,NT5E,PPARGC1A,PTGS2,SCN9A,SLC1A1,SLC1A3,SLC2A2,SLC2A5	275 (16)
n-nitrosomethylbenzylamine		chemical toxicant				0.0018	ADAMTS6,AOX1,BAX,BLOC1S4,CACNA1B,CIB2,GREM1,HMOX1,HSP90AA1,KLF10,LAMB3,LAMP2,LEPR,MAP2K3,MSN,OLFM3,PTGER2,PTGS2
TGM2		enzyme		1.183		0.00182	BCL6,BIRC3,CCL3,CDCA7,COX11,CXCL10,DLEU1,E2F5,EPO,IL6,ITGB4,JAML,KIAA0513,MAFB,MGP,MMP2,MYH7,OAS2,ORC3,RNF213,SERPINB2,SLC25A15,SLPI,THBS1,TPCN1,XAF1	362 (20)
P38 MAPK		group		0.235	bias	0.00182	ASS1,ATF3,BAX,BNIP3L,CCN2,CD69,CHAT,CSF2,CXCL10,CXCL12,EGR1,FBXO32,FGF2,HMOX1,IL11,IL12B,IL1A,IL1RN,IL6,ITGB2,ITGB4,ITGB8,JAM2,LAMA3,MIF,MITF,MMP2,MUC5AC,PLAU,PPARGC1A,PTGS2,RHOB,RUNX1,SERPINB2,THBS1,TIMP1,TNNI1,VDR	314 (16)
STAT6		transcription regulator		0.965		0.00182	ARG1,ASS1,BAX,BCL6,CCL20,CD69,CDK1,CNRIP1,CXCL10,DHX58,EGR1,FCGR3A/FCGR3B,FNIP2,GADD45B,GBP6,GPM6B,HBA1/HBA2,HMGCS2,IFI44,IFIT1B,IL12B,IL13RA2,IL1A,IL1RN,IL24,IL6,IL6ST,IRAK3,IRF4,LMO7,MMP2,MUC5AC,PIANP,PKIB,PPARGC1A,PTGS2,PXK,RASSF4,RNF213,SCN9A,STON1,SYK,TFEC,TIMP1,ZBP1	271 (15)
GNRH		group		0.426		0.00183	ATF3,BMP7,EGR1,IGFBP3,LHB,PTGS2,SCG3,SRXN1	408 (21)
TLR5		transmembrane receptor		0.201	bias	0.00183	ATF3,CCL20,CSF2,IL12B,IL17C,IL1A,IL6,MUC5AC	208 (12)
CAMP		other		-0.554		0.00183	BAX,CCL20,CCL3,CSF2,CXCL10,CXCR2,FGF2,IL12B,IL1A,IL1RL2,IL1RN,IL6,ITGB2,PTGS2,TNFSF13B	285 (14)
carbon monoxide		chemical - endogenous mammalian		1.388		0.00185	BAX,CSF2,CXCL12,EGR1,EPO,HGF,HMOX1,IL12B,IL6,NCF1,PTGS2	276 (17)
TLR4		transmembrane receptor		-0.357		0.00187	ATF3,ATM,BAMBI,BAX,CCL20,CCL3,CCN1,CD200,CERS6,CSF2,CXCL10,CXCR2,DOCK11,E2F5,FBXO32,GFAP,HMOX1,HPSE,IFIT1B,IL12B,IL1A,IL6,IRAK3,IRGM,LCN2,LDHA,LHB,MARCO,MIF,MUC5AC,MYH7,PLAT,PLK2,PTGS2,RUNX1,SGMS2,SLC7A11,SLCO3A1,TIMELESS,TPM1	341 (14)
Jnk		group		0.457		0.00192	BAX,BIRC3,BRCA1,CCL3,CCN2,CD209,CD69,CXCL12,EGR1,FBXO32,GADD45A,HMOX1,IL11,IL12B,IL1A,IL6,KLF6,LHB,MMP2,NCF1,PLAT,PLAU,PTGS2,RARG,TIMP1	288 (15)
vancomycin		biologic drug		-0.335		0.00192	ABCC3,ATP8A2,BIRC3,BMP7,CACNG5,CD69,CDCP1,CLDN4,CLU,CSF2,DAGLA,DNAJB4,EFEMP2,HMOX1,IL6,ITGB4,LAMP2,LCN2,LGALS1,MMP2,RBM3,SBF2,SLC37A2,SLCO4A1,TIMP1	228 (13)
G protein alphai		group		1.673	bias	0.00193	ATF3,CCN1,CXCL10,FAM167A,GBP6,GEM,IFIT1B,IL11,IRGM,TGM1,THBS1,TIMP1	187 (11)
USF1		transcription regulator		-0.089		0.00194	AKAP12,BAX,BRCA2,CBS/CBSL,CIITA,FBXO32,HGF,IGFBP3,MC1R,MS4A1,P4HA1,PTGS2,TBX2
MAPK7		kinase		-1.291	bias	0.00194	CXCL10,HMOX1,HSD17B7,IL12B,IL1A,IL6,KLF2,NOD1,PLAT,PTGER2,PTGS2,SERPINB2,THBD	340 (13)
Histone h4		group				0.00194	ABCB1,AKAP12,CD69,CDK1,CIITA,CXCL10,DHFR,E2F1,FLT1,HPSE,IL1A,IL6,KLF2,MPL,MSH5,PTGS2,RASGRP1,SHANK2,TBX2	321 (14)
carbonyl cyanide m-chlorophenyl hydrazone		chemical toxicant		-1.765	bias	0.00194	CCL20,IL13RA2,IL1A,LAMB3,LCN2,PTGS2,SPX,SUN3,TM6SF1,UBR4	187 (9)
tributyltin		chemical reagent		-0.302		0.00194	AHR,ANGPTL4,ASS1,CCN2,COL6A1,GPRC5A,HSP90AA1,IL11,KRT80,LCTL,LDHA,MITF,PDK1,PTPN22,SLCO4A1,THBS1,TMPRSS11F	161 (7)
PELP1		other		0.378		0.00195	ANGPTL4,ASS1,BAX,DOCK11,DYNLT2B,FMN2,GREB1,IFI44,IGFL3,IKBKE,IL13RA2,IL1A,MMP2,NDRG1,PPARGC1A,PTGS2,SLC1A3,SLPI	331 (16)
WNT5A		cytokine		1.1		0.00198	ABCB1,AKR1C1/AKR1C2,ARG1,CLDN4,CXCL12,FLT1,GCNT2,GREM1,HMOX1,ID2,IL12B,IL1A,IL6,KISS1,LAMA3,LAMB3,LIN28B,MATN3,NT5E,PTGS2,RUNDC3B,SERPINB2,TLR1	265 (16)
INHA		growth factor		1.332		0.00201	BAX,CCN1,CCN2,COL4A4,COL4A5,COL4A6,COL6A1,DNAH7,E2F1,JAM2,MMP2,PCDH7,PTGS2,SFRP4,SMARCA1
forskolin		chemical toxicant		1.818		0.00205	ADGRG1,AKAP12,ARC,ATF3,BAG3,BAMBI,BNIP3L,CCL13,CCN2,CD200,CLU,CXCL10,DUSP14,EGLN3,EGR1,GADD45A,GADD45B,GAL,GEM,GFAP,GLI1,HILPDA,HMOX1,HPGD,HSD17B7,HSPA1A/HSPA1B,ID2,IGFBP3,IL11,IL6,ITGA1,ITPR2,ITPR3,LHB,MAP2K3,MAPRE2,MIF,MITF,NPAS4,NT5E,PDLIM3,PEG10,PLAT,PLAU,PLCL1,PLK2,PPARGC1A,PTGS2,RGS2,RHOB,RUNX1,SERPINB2,SLC24A4,SLC2A5,SLC41A2,SLC7A11,SMARCA1,SRXN1,STK11,STOM,THBS1,TIMP1,TM4SF1,TPM1,VDR,ZHX2	334 (17)
IL4		cytokine	Inhibited	-2.106		0.00207	ADAM8,AHR,AK2,APH1A,ARC,ARG1,ASS1,BAX,BCL11A,BCL6,BNIP3L,CAPG,CCL13,CCL20,CCL3,CD200,CD209,CD300A,CD69,CD8B,CDK1,CIITA,CNRIP1,CPEB3,CSF2,CXCL10,CXCR2,DDX46,DHX58,DUSP14,EPHB4,FCAR,FCGR3A/FCGR3B,FLT1,FNIP2,GADD45B,GBP6,GPM6B,HEXIM2,HGF,HILPDA,HPGD,HSPA1A/HSPA1B,IFI44,IFIT1B,IFITM1,IL12B,IL13RA2,IL16,IL1A,IL1RL2,IL1RN,IL24,IL6,IL6ST,IL7R,IRAK3,IRF4,ITGA1,ITGB2,KCNG1,KLF6,LAMP2,LDHA,LGALS1,LMO7,LRPP…	341 (16)
styrene		chemical toxicant				0.00209	EGR1,HSPA1L,IL6
FICD		enzyme				0.00209	DNAJB1,HSP90AA1,HSPA1A/HSPA1B
PCA3		other				0.00209	CDK1,FGF8,NDRG1
Cd24a		other				0.00209	IL12B,IL6,MMP2	149 (7)
CDH4		other				0.00209	CDH3,MMP2,PTGS2
PLAA		other				0.00209	CLU,IL6,PTGS2	171 (9)
ceftriaxone		chemical drug				0.00209	GFAP,SLC1A1,SLC1A3
NADPH		chemical - endogenous mammalian				0.00209	CACNA1C,EPO,PTGS2	318 (15)
EHF		transcription regulator		-0.105		0.0021	ANGPTL4,CCL20,CDH3,CDK1,CSF2,E2F1,GPR68,HMOX1,IL1RN,IL6,PLAT,SERPINA3,THBD,TIMP1
CBX5		transcription regulator		0.728	bias	0.00211	ABCB1,AKR1C3,BCL11A,CEMIP,E2F1,GALC,GCNT3,KRT80,LAMB3,LCN2,NNT,QPCT,RIN2,SERPINA3,TIMP4,TM4SF1,TNFRSF6B
AQP1		transporter		0.447		0.00212	AK2,AKR1B1,HSPA4L,HSPH1,LCN2
SRF		transcription regulator		0.108		0.00214	AKAP12,ANKRD1,ARC,ARHGAP20,ATF3,C1QL3,CAPRIN1,CCN2,DMD,E2F5,EGR1,FLT1,GADD45A,GDA,GLIPR1,HMOX1,ITGA1,KRIT1,LAMA3,LCN2,LEPR,MCF2L,MPL,MYH6,MYH7,NPAS4,ODF2L,PLA2R1,PTGS2,SERPINB2,SLPI,TGFB1I1,TMBIM4,TMEM44,TNNT1,VEGFD	230 (11)
IL17a dimer		complex		-0.647	bias	0.00214	CCL20,CCL3,CSF2,IL1A,IL6,LCN2	175 (7)
SEMA7A		transmembrane receptor		0	bias	0.00214	BAX,CCN2,EGR1,FGF2,IL13RA2,TIMP1
1-chloro-2,4-dinitrobenzene		chemical drug		0.218	bias	0.00214	CCL20,HMOX1,IL24,IL6,SLC7A11,TXNRD1
ALOX15		enzyme		0.851		0.00218	BAX,HMOX1,IL12B,IL1A,IL6,MMP2,MUC5AC,RGS2	270 (16)
taurine		chemical - endogenous mammalian		0.478		0.00218	GFAP,IL6,MMP2,NCF1,PPARGC1A,PTGS2,SLC6A6,SYN1	413 (19)
LINC01139		other		1	bias	0.00219	ANGPTL4,EGR1,IGFBP3,LDHA	195 (7)
B4GALT6		enzyme		-0.927	bias	0.00219	CSF2,GFAP,IL6,PTGS2	125 (7)
CAVIN1		transcription regulator	Activated	2	bias	0.00219	ATM,BAX,CAPS2,IL6	188 (10)
allyl isothiocyanate		chemical toxicant				0.00219	BAX,HMOX1,MMP2,PTGS2	217 (13)
TAPI-1		chemical - protease inhibitor		0.689	bias	0.00219	CXCR2,LEPR,MMP2,MUC5AC	126 (7)
AI-1		chemical reagent	Activated	2	bias	0.00219	AKR1C1/AKR1C2,GLS,HMOX1,SLC7A11
nicotine		chemical drug		0.64		0.00219	AHR,CACNA1C,CCL3,CCN2,CHAT,DHFR,EGR1,EIF2A,FGF2,FGF9,FLG,HMOX1,HSPA8,IKBKE,IL12B,IL1A,IL6,LETM1,MMP2,NR3C2,PLAT,PTGER2,PTGS2,SLC1A1,TGM1,TRPC1	288 (16)
MAP2K7		kinase		-0.025		0.00223	ATF3,BIRC3,CXCL10,FCGRT,HSPA1L,LMO7,MYH7,PLAU,RHOB,VDR	369 (17)
EFNA2		kinase		1		0.00223	CCN2,CSF2,CUX1,FOXI1,ITGB4,NT5E,PLAT,RUNX1,TGM1,TNFRSF6B
ESR1		ligand-dependent nuclear receptor		-1.642		0.00227	ABCB1,ABCC3,ADD3,ANXA3,AP1S3,ARL4D,ARSG,ASS1,ATF3,ATP2B1,BAX,BCL6,BIRC3,BRCA1,BRCA2,C1QTNF5,CAV2,CCL20,CCN1,CD69,CDK1,CENPM,CLDN4,CLEC1B,COBL,COL5A2,CPE,CSF2,CXCL12,DISC1,DLG2,DNAJC21,E2F1,EFEMP1,EGR1,ERBB4,FBLN1,FZD2,GADD45B,GAL,GEM,GFAP,GNA12,GREB1,GREM1,GUCA1C,HBA1/HBA2,HMGA2,HMGCS2,HSD17B7,HSP90AA1,HSPH1,IFI44,IFITM1,IGFBP3,IKBKE,IL1A,IL6,IL6ST,IRF4,KISS1,LCN2,LEPR,LGALS1,LHB,MAP2,MAPT,MC1R,M…	405 (18)
D-fructose		chemical - endogenous mammalian		-1.1	bias	0.00227	CXCL10,IL1A,IL6,MMP2,SLC2A12,SLC2A2,SLC2A5,THBS1,TIMP1	371 (19)
proteasome inhibitor PSI		chemical - protease inhibitor		-1.195		0.00229	BRCA1,CCL3,HMOX1,IL6,MCM10,PRKCE,SYK	136 (7)
TLR9		transmembrane receptor		-0.763	bias	0.00232	ATF3,BFSP2,CCL3,CD300A,CD69,CERS6,CSF2,CXCL10,EGR1,GADD45B,HMOX1,IFIT1B,IFITM1,IL12B,IL1A,IL6,IRF4,LAMP2,LCN2,OAS2,PTGER2,PTGS2,PYCARD,SCN9A,SGMS2,TIMP1,TNFSF13B	319 (15)
ATP-gamma-S		chemical reagent		-0.991		0.00237	CCL13,CCL3,CD69,IL16,IL1A,IL6,IL7R,IRF4,PTGS2,THBS1,TLR1	334 (16)
diphenyleneiodonium		chemical reagent		-1.312	bias	0.00237	ATF3,CLDN4,EGR1,EPO,HMOX1,IL6,LHB,MUC5AC,PDE5A,PTGS2,TIMP1	274 (13)
MRTFA		transcription regulator	Activated	2.173		0.00253	AMOTL2,ANKRD1,CCN1,CCN2,CD151,CXCL12,CYBA,DNAJB4,EGR1,FADS2,GADD45A,HPGD,LCN2,MAP2,MPL,NREP,PTGS2,RUNX1,SERPINB2,SLPI,SORBS1,THBS1	301 (16)
cigarette smoke		chemical toxicant		0.799		0.00253	AHR,AOX1,CCN1,CCN2,CLU,CSF2,CXCL10,DNAJB2,EGR1,FBXO32,FLG,HMOX1,HSP90AA1,IFITM1,IL1A,IL6,LAMP2,MAP2K3,MMP2,MUC5AC,OAS2,P2RY2,PTGS2,SERPINA3,SLC6A9,STK11,TIMP1,TXNRD1,VEGFB	255 (11)
STAT1		transcription regulator	Inhibited	-2.279		0.00255	ALDH1A3,ALPK1,APOL6,ARG1,BAX,BCL6,CCL20,CCL3,CCN2,CIITA,CSF2,CXCL10,CYP2C8,EGLN3,EGR1,FGF2,GBP6,GLS,GREB1,IFI44,IFIT1B,IFITM1,IL12B,IL1A,IL6,LCN2,MYH7,NKX2-2,OAS2,PLIN2,PRKCE,PTGS2,RNF213,RUNX1,SERPINA3,SLC2A2,TLR8,TNFSF13B,UBD,XAF1,ZBP1	300 (13)
bee venom		chemical - endogenous non-mammalian		0.749		0.00256	ARC,CCNL1,DNAJB1,GADD45A,HSPA4L,IL11,IL13RA2,KLF2,MSN,PTGS2,RGS2,SERPINB2,SLC7A11,THBD	260 (7)
NfkB1-RelA		complex		-0.771	bias	0.00258	CCL20,CSF2,IL12B,IL6,LCN2,MMP2,MUC5AC,PTGS2
histone deacetylase		complex		1.342		0.00258	CCN1,HPSE,ID2,IL24,PLAT,PLAU,PPARGC1A,THBS1	361 (16)
PAF1		other		1.667	bias	0.00264	BAMBI,BIRC3,CCL3,HCG4,IFI44,MXD1,OAS2,SERTAD1,ZNFX1
IL24	-3.235	cytokine		-0.547		0.00264	BAX,BCL6,CCL20,EIF2A,GADD45A,IL12B,IL24,IRF4,PTGS2	388 (16)
caffeic acid phenethyl ester		chemical drug		1.355		0.00266	ABCB1,ATM,BAX,BIRC3,CSF2,CXCL10,E2F1,EGR1,FCGRT,HMOX1,IL6,KLF6,MMP2,PTGS2,RHOB	231 (13)
ursodeoxycholic acid		chemical - endogenous mammalian		1.793		0.00268	ABCB1,ABCC3,BAX,CCL20,CCN2,CXCL10,E2F1,GLI1,PTGS2,TIMP1,VDR	353 (18)
RELB		transcription regulator		0.873		0.00271	ABCB1,BIRC3,CCL20,CIITA,CSF2,CXCL12,DMTF1,FANCD2,IL6,IRF4,PTGS2,TNFRSF14	227 (11)
RNF138		enzyme		0.816	bias	0.00271	BIRC3,CCL20,GADD45B,IL1A,IL6,RIPOR2	173 (9)
Cdkn1c		other				0.00271	ATM,BAX,CDT1,E2F1,EGR1,ITGB4
IL37		cytokine		1.044		0.00271	CSF2,CXCL10,IL1A,IL1RN,IL6,TIMP1	197 (12)
vanillin		chemical - endogenous non-mammalian		1.633		0.00271	CCN2,FZD2,HMOX1,HSPA1A/HSPA1B,SLC7A11,TGFB1I1
Ni2+		chemical reagent		0.176	bias	0.00271	ANGPTL4,BIRC3,CCL20,IL1A,IL6,NDRG1	337 (15)
ERK		group		-0.883		0.00275	BAX,CCN2,CLDN4,CLU,CSF2,CXCL10,EGR1,FGF2,HMOX1,IL12B,IL6,ITGB2,KLF10,LCN2,MAFB,MMP2,MS4A1,MUC5AC,NDRG1,PLAU,PTGS2,RECK,SERPINB2,STK11,STMN4,THBS1,TIMP1	352 (13)
indomethacin		chemical drug		-0.189		0.00275	ADAM8,BACE1,BAX,BIRC3,CACNG5,CLDN4,CLU,CYP2C8,EFEMP2,FGF2,FLT1,HGF,HMOX1,IL11,IL1A,IL6,ITGB4,LCN2,LOXL2,MMP2,PLIN2,PTGER4,PTGS2,RBM3,TIMP1,UQCR10,VDR	384 (17)
lactacystin		chemical - protease inhibitor		0.129		0.00275	AK2,AKR1B1,AKR1C1/AKR1C2,ATF3,BAG3,BRCA1,CD69,E2F1,GFAP,HMOX1,IL12B,IL6,ITCH,ITGB4,MCM10,MMP2,PAK2,PRKCE,PTGS2,SLC1A1,SYK,TXNRD1,VDR	382 (17)
CD40LG		cytokine		0.269	bias	0.00277	AHR,ATF3,BAX,BCL6,BIRC3,CCL20,CCL3,CCN2,CD69,CIITA,CLU,CXCL10,DDX46,EGR1,EIF2A,FLT1,GADD45A,HSP90AA1,HSPA1A/HSPA1B,ID2,IFI44,IFITM1,IL12B,IL1A,IL24,IL6,IL7R,IRF4,ITGB2,MAP2K3,MIF,PLAU,PTGS2,RASSF2,RGS2,SLAMF1,TNFRSF17,TNFSF13B,UBD	329 (14)
ALDH1A2		enzyme	Inhibited	-2.596		0.00278	ALDH1A3,ATF3,CCN1,CCN2,FGF2,MAFB,TIMP1	239 (9)
APEX1		enzyme		1.134		0.00278	ABCB1,EGR1,IL1A,IL6,NPAS4,PTGS2,RGS2	372 (17)
tripterine		chemical - endogenous non-mammalian	Activated	2.614		0.00278	BAG3,DNAJB1,HSPA1A/HSPA1B,HSPA1L,HSPA4L,HSPH1,IL6	251 (10)
cyclophosphamide		chemical drug		-1		0.00281	ATF3,BAX,CACNG5,CD69,CLU,CXCR2,IL12B,IL6,IL7R,LGALS1,PTGS2,RBM3,THBS1,TIMP1	379 (18)
BHLHE40		transcription regulator	Inhibited	-2.004		0.00284	ADGRG7,AHR,ATF3,CAPG,CD69,CSF2,DNAJC13,EGLN3,ENO2,GBP6,GCNT2,GDA,HDAC9,HILPDA,IL6,IL6ST,LDHA,MARCO,MITF,MXD1,NDRG1,P4HA1,PCDH7,PLIN2,PPP2R3A,PTGS2,RASGRP1,SCARF1,SGMS2,SLAMF1,SLC6A6,TLR1,ZNFX1	240 (7)
triclosan		chemical drug		1.342		0.00285	HMOX1,IL6,NCF1,PLAU,TIMP1	408 (11)
CHD1		enzyme		-1.342	bias	0.00285	CCL20,CSF2,IL1A,IL6,PTGS2
IL-17f dimer		complex		-1.109	bias	0.00285	CCL3,CSF2,IL1A,IL6,LCN2
TNFRSF6B	-2.312	transmembrane receptor		-1.165		0.00285	CSF2,IL12B,IL6,MMP2,TNFRSF6B	190 (12)
MIRLET7		group		1.342		0.00285	BCL11A,COL4A5,COL5A2,HMGA2,IL6
ethidium		chemical drug				0.00285	C1QTNF5,CCN1,CCN2,PLAU,TIMP1	375 (16)
cyclosporin A		biologic drug		0.732		0.00288	AKR1B1,ARHGEF1,ATF3,ATP8A2,BAX,BIRC3,CACNG5,CASR,CCN2,CD200,CD8B,CLDN4,CLU,CYBA,EFEMP2,EGR1,EPO,FLT1,GFAP,HMOX1,HSP90AA1,IL12B,IL16,IL1A,IL6,IRF4,ITGB4,ITPR2,LAMA3,LCN2,MIF,MMP2,MYH7,PDE3B,PTGS2,RBM3,RUNX1,SLAMF1,SLC8A2,TFEC,TIMP1,UTRN,XAF1	459 (18)
SP600125		chemical drug		-1.493		0.00289	ABCB1,AKR1C3,ATF3,BAX,CCL20,CCL3,CCN1,CCN2,CDK1,CLDN4,CSF2,CXCL10,EGR1,GADD45A,HMOX1,IL11,IL12B,IL13RA2,IL1A,IL1RN,IL6,ITGB4,MAFB,MYH6,MYH7,NPHS2,NR3C2,PLK2,PTGS2,RUNX1,SLC16A6,THBS1,TPM1,VDR	343 (14)
KL		enzyme		1.933		0.0029	ATF3,BAX,CCN2,EGR1,EIF2A,IHH,IL6,MITF,MMP2,VDR	368 (21)
CD3		complex		-0.313		0.00291	ACADS,AHR,ATM,ATP8A2,BAMBI,BCL6,BIRC3,CCL20,CCL3,CD69,CD8B,CDK1,CLEC2A,CSF2,CXCL10,CYBA,DOCK2,DUSP14,EEF1A2,GABPB1,GLI1,GPRC5A,HSP90AA1,HSPA1A/HSPA1B,HSPA8,IFITM1,IL12B,IL16,IL1A,IL6,IL7R,IRF4,ITCH,MMP2,MMRN1,NAIP,NR3C2,P2RY2,PABPC4,PLA2R1,PLIN2,POMZP3,PTGER4,PTGS2,PTPN22,RBM3,RHOC,RPP30,SLC26A5,SLPI,STOM,TFEC,THBS1,TMX3,TNFRSF25,TXNRD1,XAF1	372 (17)
YY1		transcription regulator		0.177		0.00292	ANKRD1,BRCA1,CAPG,CDKN2C,CIITA,CLU,CTNND2,CXCL12,DMD,DNAJB4,DNTT,EEF1B2,EGR1,GRIN2D,HMOX1,HNRNPC,ID2,KISS1,KLF2,LMNB1,MCM7,MMP2,MYH6,NSG1,PEG3,PROX1,SLC1A3,TIMP1,TLN2,TNNI1,UHRF1,VEGFB	387 (21)
diethylstilbestrol		chemical drug	Inhibited	-2.353		0.00292	ADCYAP1R1,ADM2,AHR,AKAP8L,ALDH1A3,BCHE,BCL6,CCN2,CD200,CDH13,CLU,CPE,DLG3,EGR1,FBLN1,GADD45A,GAL,GREB1,GREM1,IGFBP3,LGALS1,MAFB,MAGEL2,MGP,MMP2,PAIP2B,RIN2,RUNX1,SERPINB2,SLPI,TCF7L1,VDR	403 (15)
RUNX3		transcription regulator		-0.704		0.00294	ASPH,BAX,CCN1,CCN2,CIITA,COL4A4,DIP2C,FGF2,FGF9,FMN2,FZD2,IL6ST,MMP2,PCDH7,RUNX1,SLIT2,TBC1D12	250 (11)
KLF11		transcription regulator		-1.026		0.00294	APOL6,BMP7,CCN2,CHRNB3,GREM1,HGF,IL12B,IL13RA2,ITGA1,ITGB8,MMP2,PLAT,PLAU,PPARGC1A,THBS1,TIMP1,TIMP4
COL18A1		other		1.311		0.00294	ANTXR1,CDKN2C,EPHB4,FGF2,GFAP,HGF,IL6,ITGB2,LDHA,MMP2,PLAU,PTGS2,THBS1	346 (18)
NCOA3		transcription regulator		-0.129	bias	0.00294	AHR,ANKRD1,CCN1,CCN2,E2F1,FGF2,HMOX1,IGFBP3,LDHA,LHB,MCM7,PLIN2,PTGS2	478 (21)
LEP		growth factor		0.415		0.00294	ABCC3,ADAM8,AKR1C1/AKR1C2,ANGPTL4,ASS1,BAX,CCN1,CPS1,CRHR2,CRISP1,CSF2,CUX1,CXCL10,CYBA,CYP2C8,EGR1,FADS2,FLT1,FTO,GADD45A,GAL,GFAP,IGFBP3,IL12B,IL1RN,IL6,KISS1,LEPR,LHB,MBP,MMP2,MUC5AC,MYH7,NCF1,PLAT,PLIN2,PPARGC1A,PRDM16,PRKAB2,PTGS2,SLC2A2,STK11,SYN1,THBS1,TIMP1,WNT1	401 (18)
PML		transcription regulator		-1.095		0.00295	ACADS,BAX,BRCA1,CIITA,CPE,DNAJA4,DNAJB4,FANCD2,GADD45A,HMOX1,HSD17B7,ID2,IFI44,IFITM1,IL1A,NDRG1,OAS2,PPARGC1A,TBX2,TXNRD1	406 (19)
prexasertib		chemical drug		1.508	bias	0.00301	ATF3,BCL6,BIRC3,DHRS2,EGR1,GADD45B,HMOX1,MPL,PLK2,PTGS2,SFRP4	328 (15)
HEY2		transcription regulator	Inhibited	-2.106		0.00304	ANKRD1,CACNA1C,IL6,KCNJ2,MYH6,MYH7,PROX1,TBX2	228 (11)
F7		peptidase		0.945		0.00304	CCN1,CCN2,EGR1,GADD45A,IL6,PTGER2,PTGS2,SERPINB2	319 (15)
SMAD7		transcription regulator		-0.36		0.00305	BMP5,BMP7,CCN2,CDK1,CDKN2C,COL6A1,CXCL10,CXCL12,EFEMP1,GADD45A,HDAC9,HMOX1,ID2,IL12B,ITGBL1,LTBP3,MMP2,PLAT,TIMP1	248 (14)
cytokine		group		-0.961	bias	0.00305	BAX,CCN1,CD209,CD69,CLU,CSF2,EGR1,FGF2,GFAP,HMOX1,IL24,IL6,MMP2,NCR1,PLAT,PLAU,PON1,PTGS2,TIMP1	335 (15)
gentamicin		chemical drug		1.896		0.00307	ABCC3,ATF3,ATP8A2,BAX,BMP7,CBS/CBSL,CCNL1,CD69,CHORDC1,CLU,CXCL10,DAGLA,DMD,DNAJB4,EGR1,GADD45A,GUCA2A,HMOX1,HSP90AA1,HSPA1A/HSPA1B,IGFBP3,KLF6,LAMP2,LCN2,LGALS1,MMP2,PLIN2,S100A1,SBF2,SLC1A1,SLC22A24,SLC2A2,SLCO4A1,TIMP1,ZNF622	376 (14)
DNMT3A		enzyme		-0.75		0.00309	ADCY7,AKAP12,ATP2B4,BRCA2,CACNA1C,E2F1,EFEMP1,FGF2,ITPR3,MYH6,MYH7,PLK2,PTGS2,RAP2B,S100A1,SALL3,SLC8A2,SLIT2,SYK,TNNI1,TPCN1,WNT1	64 (4)
allopurinol		chemical drug		-1.069		0.00309	BIRC3,CACNG5,CD69,CDCP1,CLDN4,CLU,CXCL10,EFEMP2,HMOX1,ITGB4,LCN2,PTGS2,RBM3,TIMP1	355 (17)
MAPK14		kinase		-0.648		0.00312	ADCY7,ANKRD1,ATP2B4,BACE1,BAX,CXCL10,EFEMP1,EPO,FLT1,GADD45A,GREM1,HMOX1,IL12B,IL6,ITGB8,MAPT,MYH6,PLAU,PPARGC1A,PTGS2,TIMP1,TRPA1,VDR	364 (20)
AGN194204		chemical drug		-0.349		0.00313	AHR,ANGPTL4,ASS1,ATF3,BNIP3L,CDK1,CDKN2C,CSF2,GADD45A,GPRC5A,IL11,IL7R,ITGB2,KLF6,KRT80,LCTL,LGALS1,MITF,PLIN2,PPARGC1A,PTPN22,SLCO4A1,SMC2,TIMP1,TMPRSS11F
CDK19		kinase		-1.585		0.0032	ATF3,BAX,CLU,FADS2,GADD45A,HMOX1,HSPA4L,IL1A,ITGB4,KLF2,MXD1,PLK2,RAP2B,SLC7A11,STOM,VDR
IL10		cytokine		-0.7		0.00323	ABCB1,ARG1,ATRX,BAX,BRCA2,CCL20,CCL3,CD209,CDH13,CIITA,CSF2,CXCL10,CXCL12,DEPP1,FCGR3A/FCGR3B,HDAC9,HGF,HIRA,HMOX1,HPGD,IL12B,IL13RA2,IL1A,IL1RN,IL24,IL6,IL6ST,IL7R,LAMP2,LGALS1,MMP2,MUC5AC,NT5E,PTGS2,SERPINB2,SLAMF1,SLC1A3,SOX3,TIMP1,TLR1,TLR8,TMEM158,TNFRSF17,TNFSF13B	380 (18)
E2F3		transcription regulator	Inhibited	-2.711		0.00324	AKNA,AKR1C1/AKR1C2,AKR1C3,CAV2,CCL20,CDC45,CDK1,DHFR,E2F1,FGF2,H4C2,JAM2,KRT80,LAMA4,MCM10,MCM7,MT1F,MT1X,THBD,THBS1,UXT	32 (4)
bucladesine		chemical toxicant		-1.408		0.00324	ASS1,BAMBI,CLU,CXCL10,DMD,EGLN3,EGR1,ENO2,ETNK1,GADD45B,GALNT16,GEM,GFAP,HMOX1,IGFBP3,IL6,ITGA1,ITGB2,LAMB3,MME,MMP2,PDE10A,PDE5A,PLAU,PLK2,PTGER4,PTGS2,RGS2,SLC41A2,SMARCA1,STOM,THBD,TIMP1,UTRN,VDR,XAF1	398 (18)
ILF3		transcription regulator		-1.409		0.00325	ATF3,CAPG,CD300A,CIITA,CXCL10,FADS2,ID2,IL1RN,IL6,MAFB,PLAU,PTGER4,TFEC	186 (7)
nicotinamide-beta-riboside		chemical - endogenous mammalian		1.188		0.00327	ARG1,CXCL10,IL6,PPARGC1A	181 (7)
YOD1		enzyme		0.594		0.00327	ANKRD1,CCN1,CCN2,CXCL10	172 (9)
DLG1		kinase		0	bias	0.00327	IL12B,IL6,KCNJ12,KCNJ2	183 (12)
MMP7		peptidase		-0.152		0.00327	BMP7,ERBB4,FLT1,MMP2	127 (7)
J11-Cl		chemical reagent		0.152		0.00327	CCL20,CSF2,IL6,PTGS2	231 (13)
sesame oil		chemical reagent				0.00327	EGR1,IL6,PTGS2,TIMP1	185 (11)
rosmarinic acid		chemical - endogenous non-mammalian				0.00327	CCN2,IL6,MMP2,PTGS2	361 (10)
theophylline		chemical drug		-0.469		0.00327	GFAP,IL6,THBD,THBS1	340 (16)
scopolamine		chemical drug				0.00327	BCHE,GFAP,IL6,MAPT
IL1R1		transmembrane receptor		-0.47		0.00329	ABCC3,CXCL10,CXCL12,EGR1,GFAP,IL1A,IL6,MMP2,PTGS2,TIMP1	292 (14)
phenylbutazone		chemical drug		-1.289		0.00329	CACNG5,CDCP1,CLDN4,CLU,EFEMP2,ITGB4,LCN2,PTGS2,RBM3,TIMP1	283 (11)
palmitic acid		chemical - endogenous mammalian		0.156		0.00331	ADCYAP1R1,AHR,ATF3,BACE1,BAX,BIRC3,CCN2,CERS6,CPE,CXCL10,CYBA,EGLN3,FBXO32,GPAT3,HMOX1,IAPP,IL12B,IL1RN,IL6,LCN2,MAFB,NCF1,NPAS4,PLIN2,PPARGC1A,PTGS2,SLC2A2,THBD,UCHL1	318 (17)
Creb		group		0.619		0.00333	ABL2,ANTXR1,ANTXR2,ARG1,ATF3,ATP13A5,BACE1,CACNA1C,CCN1,CXCL10,DYNLT2B,EGR1,EIF4EBP2,EPHB4,GDA,HPGD,IL11,IL6,LTBP3,MIF,MITF,MMP2,MUC5AC,PDE3B,PLAT,PPARGC1A,PTGS2,RGS2,RNASEH2A,SERPINB2,SLC7A11,SLIT2,WNT1,ZBP1	458 (20)
BMS-690514		chemical drug		-0.378		0.00334	BRCA1,CDK1,HSP90AA1,HSPA8,HSPH1,MCM10,MCM7
SSRP1		transcription regulator				0.00334	EGR1,ID2,IFITM1,LOXL2,MSN,MYH6,PLAU
IRAK4		kinase		-0.008		0.00335	ATF3,BIRC3,CCL20,CXCL10,EGR1,GEM,IFIT1B,IL12B,IL6,IRF4,MARCO,NOCT	280 (13)
TBX5		transcription regulator	Activated	2.356		0.00335	ANKRD1,CACNA1C,CCL20,ECM2,HSPB7,IL11,IL6,KCNJ2,MYH6,PDLIM3,PTGS2,TPM1	275 (10)
N-Ac-Leu-Leu-norleucinal		chemical - protease inhibitor	Inhibited	-2.148		0.00335	BAX,BRCA1,CCL3,CTNND2,ITPR2,ITPR3,LAMP2,PAK2,PRKCE,PTGS2,RARG,SYK	394 (17)
YAP1		transcription regulator		1.272		0.00337	AMOTL2,ANKRD1,ARG1,BAX,CCN1,CCN2,CDK1,CSF2,CXCL12,CYTOR,E2F1,EGR1,FBXO32,GADD45A,HMGCS2,ID2,IL12B,IL1A,IL6,ITGB2,LDHA,LINC00467,LMNB1,MYH7,NEK2,P4HA1,PDE3B,PTGS2,RASSF4,RPL13,SORBS1,TBC1D2,THBS1,TIMP1,UHRF1	336 (17)
E2F5	-2.577	transcription regulator				0.00338	BAX,CDK1,DHFR,E2F1,SERPINB2,VEGFB
resiquimod		chemical drug		-0.387		0.0034	ACADS,ADAM8,AOC3,APOBEC3A,ATF3,CCL20,CCL3,CIITA,CSF2,CXCL10,CXCL12,DHX58,FGF2,IFITM1,IL12B,IL16,IL1A,IL6,IRAK3,IRF4,MSN,NLRP4,OAS2,PLAT,PLAU,PTGS2,PYCARD,TLR8,TNFSF13B,TRIM34	351 (18)
cholecalciferol		chemical - endogenous mammalian		1.643		0.00344	ADGRG1,CD209,CD300A,CXCL10,DSPP,E2F1,FAM20C,FCAR,IGFBP3,IL12B,IL6,ITGB2,MYH6,MYH7,PPARGC1A,TNNT1,VDR	359 (18)
SUPT16H		transcription regulator		-0.378		0.00346	CCDC144A,DLG3,EGR1,HSPA1A/HSPA1B,ID2,IFITM1,LOXL2,MSN,NXT2,PLAU,PRXL2B,RIPOR2,RXRG,SEC16B,TMEM231
staurosporine		chemical drug	Inhibited	-2.472		0.00347	ABCB1,ARC,BACE1,HMOX1,IL6,ITGB2,KLF10,MME,MMP2,NCF1,NR3C2,PLAT,PLAU,PTGS2,SERPINA3,VDR	326 (16)
BCL6	2.064	transcription regulator		0.086		0.00348	ARG1,BAX,BCL6,CCL3,CD151,CD69,CIITA,CXCL10,FCGRT,FGF2,GABARAPL1,GABPB1,GADD45A,HDAC9,IL12B,IL1A,IL24,IL6,IL7R,IRF4,KLF6,MGP,MITF,SYK,TIMP1,TNFRSF14	344 (17)
ITGB2	2.711	transmembrane receptor		-0.831		0.0035	BAX,CCL3,CD69,CSF2,CXCL10,GADD45B,IL12B,IL6,PTGS2	205 (13)
9,10-dimethyl-1,2-benzanthracene		chemical toxicant		0.207	bias	0.0035	AHR,ARG1,BAX,GADD45A,HGF,IL6,MAPK9,PTGS2,RUNX1	254 (15)
mir-30		microRNA		-0.264	bias	0.0035	BAX,CCN2,GADD45A,IL12B,IL6,LHX9,MYH7,NT5E,RAB38	286 (13)
HOXC6		transcription regulator		1.246		0.00355	ABCB1,BMP7,GAS2L3,IGFBP3,MME,PDE4DIP,RUNX1,SLC1A3
cholesterol		chemical - endogenous mammalian		-0.667		0.00368	ATF3,CAV2,CXCL10,CYB5B,FGF2,FLT1,IHH,IL12B,IL1A,IL1RN,IL6,LEPR,MAP2,MAPT,MITF,MME,MMP2,PLIN2,PPARGC1A,PTGS2,SLC1A3,STARD5,STX3,THBS1,TIMP1,UXT	271 (14)
APOE		transporter		-0.383		0.00371	ADGRB1,ADGRG1,ANGPTL4,ATF3,BAX,CCN1,CCN2,CHRNB3,CLU,CTNND2,DAGLA,EGR1,HMGCS2,HMOX1,HSPA1A/HSPA1B,IL12B,IL1A,IL1RN,IL6,LCN2,MAP2,MAP2K3,MAPT,MGP,MMP2,MYLIP,NCF1,PCDHGC4,PLAU,PLIN2,PTGS2,RXRG,SERPINA3,SORBS1,TIMP1,TNFRSF14	308 (16)
N-cor		group				0.00372	CXCL10,FADS2,FAM20C,IGFBP3,IL1A,MCTP1,MGA,MMP2,PLIN2,PTGS2,RHOB,TBC1D2,TBX2,TRERF1	438 (23)
N-nitro-L-arginine methyl ester		chemical drug		-0.444		0.00372	ATF3,BAX,CCN2,CYBA,EPO,GFAP,HMOX1,IL12B,IL6,MYH7,NR3C2,PPARGC1A,PTGS2,TIMP1	307 (16)
COLEC12		transmembrane receptor				0.00375	CXCL10,IFIT1B
SCARA5		transmembrane receptor				0.00375	CXCL10,IFIT1B
Par		group				0.00375	CCL20,IL6
SCARA3		transmembrane receptor				0.00375	CXCL10,IFIT1B
FBLN1	-2.11	other				0.00375	FBLN1,FGF8
Dst		other				0.00375	MAP2,MAPT
DRP2	-2.525	other				0.00375	DMD,UTRN
minalrestat		chemical drug				0.00375	FGF2,PRKCE
vanillic acid		chemical - endogenous mammalian				0.00375	MC1R,PTGS2
BMS-986126		chemical drug				0.00375	IFIT1B,IL6	252 (15)
MHY1485		chemical reagent				0.00375	MAPT,PPARGC1A
VGLL3		other		-0.108		0.00375	AMOTL2,ANKRD1,CCN2,GADD45B,THBS1
isoliquiritigenin		chemical - endogenous non-mammalian		0.818	bias	0.00375	BAX,CCN2,IL6,MMP2,PTGS2	371 (18)
magnolol		chemical - endogenous non-mammalian				0.00375	BAX,CLEC11A,IL6,MMP2,PTGS2	260 (17)
neuroprotectin D1		chemical - endogenous mammalian		1.446		0.00375	BAX,CCL20,HMOX1,IL6,PTGS2	323 (14)
3M-002		chemical reagent		0.599		0.00377	BANK1,BFSP2,CCL20,CD300A,CD69,CXCL10,FOXN4,IFI44,IFIT1B,IL12B,IL6,IRF4,MARCO,PHF11,PTGS2,TLR8	253 (13)
black raspberry extract		chemical drug				0.00377	ADAMTS6,AOX1,BLOC1S4,CACNA1B,CIB2,GREM1,HMOX1,HSP90AA1,KLF10,LAMB3,LAMP2,LEPR,MAP2K3,MSN,OLFM3
PI3K (family)		group		0.573		0.00377	AKR1C1/AKR1C2,BIRC3,CXCL10,CXCL12,EGLN3,FBXO32,GLI1,HMOX1,IL12B,IL6,KLF2,MMP2,PTGS2,RDH10,THBS1	331 (18)
ZBTB10		other		-0.074	bias	0.00377	ADAM8,CXCL10,DHX58,FLT1,GBP6,HPSE,IFIT1B,IL12B,IL1RN,IL6,IRF4,IRGM,NOD1,PTGS2,PTPN22,TNFRSF14,XAF1,ZBP1,ZBTB20	188 (9)
JAK1/2		group		-1.508	bias	0.00378	C1QL3,CD69,CIITA,CTXN1,GDA,IL6,ITPKA,KCNG1,LMO7,MPL,PTK2B	110 (4)
SASH1		other		-0.905	bias	0.00378	ATM,CXCL10,IFIT1B,IL12B,IL6,IRGM,MARCO,PLAT,PTGS2,SLCO3A1,TIMELESS	197 (10)
MAP2K3	2.536	kinase		0.37	bias	0.00378	BAX,CXCL10,IL12B,IL6,MUC5AC,MYH6,MYH7,PLAU,PPARGC1A,PTGS2,SLC1A3	212 (15)
silibinin		chemical drug		1.069		0.00378	BAX,CCN2,CDK1,EGR1,FLT1,IGFBP3,IL6,MMP2,MUC5AC,PLAU,PTGS2	206 (13)
PRKAA1		kinase		-0.677		0.00388	ARG1,ASTN1,ATF3,BAX,BIRC3,CDH3,CLU,CXCL12,EGLN3,ID2,IFI44,IFIT1B,IL12B,IL6,LDHA,MAP2,NCF1,PPARGC1A,RGS2,SERPINI1	281 (19)
Calcineurin A		group		0.928		0.00399	ATP2B4,CCN2,ITPR2,PPARGC1A,TIMP1,TNNI1,UTRN	99 (5)
MMP14		peptidase		-1.501		0.00399	ATF3,CSF2,IL12B,IL6,NNT,PTGS2,SMARCA1	268 (17)
TIMP1	2.308	cytokine		-0.378		0.00399	FLT1,HGF,IGFBP3,MME,MMP2,PLAT,PLAU	194 (11)
bryostatin 1		chemical drug		-0.753		0.00399	ARG1,BIRC3,CCL3,CD209,E2F1,IL6,MS4A1	292 (15)
teichoic acid		chemical - endogenous non-mammalian				0.00399	IL6,MMP2,PTGS2
glaucocalyxin A		chemical - endogenous non-mammalian				0.00399	IL6,LCN2,PTGS2	272 (10)
carboxymethylflavin		chemical - endogenous mammalian				0.00399	GLI1,MMP2,TIMP1
formylmethylflavin		chemical - endogenous non-mammalian				0.00399	GLI1,MMP2,TIMP1
olmesartan medoxomil		chemical drug				0.00399	DHFR,IL6,PTGS2	280 (17)
alpha-ketoisocaproic acid		chemical - endogenous mammalian				0.00399	ATP2B1,ITPR2,ITPR3
Z-Leu-Leu-Leu-B(OH)2		chemical reagent				0.00399	DMD,GFAP,IL6
lumichrome		chemical - endogenous non-mammalian				0.00399	GLI1,MMP2,TIMP1
zofenopril		chemical drug				0.00399	HMOX1,IL6,TIMP1	135 (7)
EIF4EBP1		translation regulator		0.331		0.004	ARG1,CXCL10,EGR1,IL12B,IL1RN,IL6,PPARGC1A,PTGS2,SERPINB2	341 (17)
GRIN3A		ion channel	Activated	2.84	bias	0.0041	ARC,CD200,CNTNAP4,DYNLT3,GDA,HDAC9,HNMT,HPSE,LURAP1L,MTHFD1L,PTGS2,SCN9A,TRIM14,XK,ZNF25	81 (3)
MEF2A		transcription regulator		0.864	bias	0.00412	ARHGAP20,CD69,CXCL10,IFI44,IFIT1B,IL12B,KLF2,MXD1,MYH6,NOD1,PPARGC1A,THBD	167 (7)
PTHLH		other		-0.03		0.00412	CDK1,HSPA1A/HSPA1B,IHH,IL11,IL6,KISS1,PLAU,PTGS2,RGS2,RUNX1,TGM1,VDR	375 (20)
alpha-tocopherol		chemical drug		0.946		0.00417	BAX,CCN2,HMOX1,HSPA1A/HSPA1B,IL1A,IL6	305 (16)
Ap1		complex		-1.018	bias	0.0042	ATF3,CCL3,CCN2,CLU,CSF2,CXCL12,GFAP,HMOX1,HPGD,IGFBP3,IL12B,IL1A,IL6,MMP2,MUC5AC,NDRG1,PLAU,PTGS2,TIMP1,UTRN,VDR	378 (18)
GPER1		G-protein coupled receptor		1.019	bias	0.0042	ATF3,BAX,CCN1,CCN2,EGR1,MT1F,MT1X,PTGER4,SLC1A1,TUFT1	480 (20)
EDN1		cytokine		-1.138		0.00423	CCN1,CCN2,CDK1,EGR1,FGF2,HSPA8,IL6,ITPR2,LEPR,MBP,MITF,MMP2,MSN,MYH7,NCF1,PLAU,PRKCE,PTGER2,PTGER4,PTGS2,SERPINB2,THBS1,TIMP1	373 (15)
PPARG		ligand-dependent nuclear receptor		-0.176		0.00439	ACADS,ANGPTL4,APH1A,ARG1,ARL4D,BACE1,BAX,BCL6,BRCA1,CAV2,CCN2,CDKN2C,CYBA,EGLN3,ENO2,FAM20C,HGF,HMGCS2,HMOX1,HR,HSD3B7,IGFBP3,IHH,IL6,KLF6,LAMB3,MAP2,MCM7,MCTP1,MUC5AC,MYH7,NCF1,NDRG1,PACS1,PDE3B,PLIN2,PPARGC1A,PTGS2,RHOB,SLC2A2,SORBS1,STXBP5,TBC1D2,TBXA2R,TIMP4,TRERF1,VDR	399 (17)
ATP		chemical - endogenous mammalian		-1.391		0.00442	AHR,ARG1,BAX,CASR,CD200,CXCL10,IL12B,IL1RN,IL6,LCN2,MBP,MUC5AC,P2RY2,PTGS2,PYCARD,THBS1	197 (12)
BMP6		growth factor		0.882		0.00444	ADD3,CCN2,CDKN2C,CHD3,E2F1,E2F5,HMOX1,ID2,IL1A,IL6,PTGS2,SMARCA1,TIMP1,TXNRD1	220 (11)
SYK	-2.603	kinase		-1.176		0.00446	AKAP12,BIRC3,CD69,CSF2,CXCL10,GADD45A,GLI1,IL6,ITGB4,KLF2,MAPT,OAS2,RASSF4,TIMELESS,TNFSF13B	360 (14)
fatty acid		chemical - endogenous mammalian		-0.487		0.00446	AHR,BAX,CCN1,EPO,FADS2,HMOX1,IAPP,IL6,LEPR,LHB,PLIN2,PPARGC1A,PTGS2,SLC2A2,STK11	386 (18)
triamcinolone acetonide		chemical drug		-1.376		0.00449	ADCY7,ANGPTL4,ATF3,BAX,BMP5,BMP7,CAPG,EGR1,IGFBP3,IL6ST,KCNJ12,KLF10,MEGF9,MT1F,MT1X,PALLD,PCDH19,PLAU,PLK2,RGS2,RUNX1,SERPINA3,SLAMF1	242 (10)
BRD2		kinase		-1.982		0.00457	CD300A,DNAJA1,HBA1/HBA2,HMOX1,IL6,IL7R,LAMB3,LIN28B,PKIB	316 (7)
icilin		chemical reagent		0	bias	0.00467	CXCL10,IL12B,IL1A,IL6
CCL1		cytokine				0.00467	CCL3,IL6,ITGB2,MMP2	126 (7)
MOGAT1		enzyme		-1		0.00467	ANGPTL4,CXCL10,HMGCS2,TIMP1
KPT-9274		chemical drug		1.982	bias	0.00467	BRCA1,FANCD2,FANCF,TP53BP1
tyrphostin AG 1478		chemical drug		1.412		0.00471	CSF2,IL13RA2,IL6,MME,MMP2,MUC5AC,NCF1,PLAU,PTGER2,PTGS2,RUNX1	281 (13)
dasatinib		chemical drug		-0.536		0.00473	ANKRD1,BRCA1,CCN1,CCN2,CXCL10,IL12B,PPARGC1A	353 (20)
daporinad		chemical drug		1.89		0.00473	BRCA1,IL6,LGR5,LMNB1,MCM10,VDR,ZNF488
CGAS		enzyme		-0.471	bias	0.00473	ARG1,CSF2,CXCL10,IFI44,IFIT1B,IL1A,IL6	202 (10)
SUMO1		enzyme		1		0.00473	CHD3,CXCL10,DHFR,IL6,MYH6,MYLIP,PTGS2	438 (23)
green tea polyphenol		chemical drug	Activated	2.433		0.00473	BAX,HMOX1,IGFBP3,IL6,MMP2,PLAU,PTGS2	278 (14)
SIX2		transcription regulator		-1.897		0.00473	CACNA1C,CDC45,CPE,DUSP14,ENO2,GREM1,IAPP,IL1A,MAFB,PTPRN2
STAT5a/b		group		0.64		0.00477	AHR,ARG1,BCL6,CD69,CDKN2C,CLEC1B,CLU,CSF2,ID2,IL1A,LEPR,MPL,PARVB,PROX1,PTGS2,TNNI1	267 (16)
Collagen type II		complex		-0.547		0.00479	BMP7,CCL20,CXCR2,FZD2,IL1A,IL1RN,IL6,TLR8	321 (17)
NAMPT		cytokine		0.04		0.00479	ATXN10,CCL20,CXCL10,IL16,IL6,MITF,PEG10,PPARGC1A	390 (16)
GW501516		chemical drug		-0.326		0.00484	ANGPTL4,COL6A1,FLT1,IGFBP3,IL1A,IL6,LAMB3,PLAT,PLIN2,PPARGC1A,PTGS2,SERPINB2,SLPI,THBS1	267 (17)
mir-143		microRNA		1.387		0.00484	ARHGEF1,DSPP,MMP2,PRKCE,PTGS2	134 (7)
SOD3		enzyme		-0.59	bias	0.00484	EPO,HPSE,IL6,MC1R,MITF	293 (11)
MNT		transcription regulator		-1.342	bias	0.00484	BCL6,FBXO32,GADD45B,KLF10,KLF6
pomalidomide		chemical drug		-0.25		0.00484	BCL11A,CCL3,CDKN2C,IL1A,IRF4	318 (10)
triflusal		chemical drug		0.626	bias	0.00484	CCL3,CSF2,GFAP,MAPT,PTGS2	136 (7)
Ige		complex		-0.364		0.00497	ADAM8,ARG1,BCL6,CCL3,CHST8,CSF2,E2F5,EGR1,ENO2,FLT1,GADD45B,HBA1/HBA2,HMOX1,IKBKE,IL12B,IL1A,IL6,IL7R,IRF4,MCF2L,MIF,NPHS2,PIGZ,PILRA,PTGS2,PTPN22,RASGRP1,RRP15,RUNX1,SERPINB2,SLC37A2,SLCO4A1,VDR	365 (16)
L-glutamic acid		chemical - endogenous mammalian		0.18		0.00501	BAG3,BAX,CACNA1C,EGR1,FADS2,FGF2,GADD45B,MAP2,MITF,MMP2,PLIN2,PPARGC1A,PTGS2,SLC1A1,SLC1A3,SORBS1,TIMP1	340 (17)
FBXO32	2.026	enzyme	Activated	2.229		0.00503	ALDH1A3,CCL20,CSF2,FGF9,GADD45A,HSPB7,IL6,MAPT,MYH6,PPP3CB,PTGS2,SERPINB2
5-azacytidine		chemical drug		1.336		0.00504	ABCB1,ATM,BRCA1,BRCA2,CIITA,CXCL12,FANCD2,FANCF,GADD45A,HSPA8,KLF6,MYH6,MYH7,N4BP2L2,PCDHA6,PLAU,PTGS2,RHOB,SHANK3,THBS1	281 (12)
let-7a-5p (and other miRNAs w/seed GAGGUAG)		mature microRNA	Activated	3.363	bias	0.00508	ADGRG1,CAPG,COL4A5,COL5A2,FADS2,FANCD2,HBA1/HBA2,HMGA2,HMOX1,IL6,ITGA1,KLK10,LOXL2,PRIM1,PTGS2,RASSF2,RDH10,RHOB,RHOG,THBS1,UHRF1,WNT1
tamoxifen		chemical drug		-0.696		0.00516	ACOX2,ASS1,BAX,BMP5,BRCA1,CAV2,CCN1,CLU,CPE,CXCL12,DEPP1,DNAJA1,ERBB4,FADS2,GREB1,HGF,IGFBP3,IL1RN,IL6,KRT80,LHB,LOXL2,MIF,MMP2,MUC5AC,NCAPH,PTGER2,PTGS2,SERPINA3,SLC1A1,UTRN,VDR	449 (19)
MAP3K1		kinase		-0.054		0.00519	ATF3,BIRC3,CSF2,EGR1,HMOX1,PLAU,PTGS2,THBS1,TIMP1	362 (14)
Tlr		group		-0.202	bias	0.00524	ARG1,BCL6,CCL3,CSF2,CXCL10,CXCR2,ID2,IL12B,IL6,IRAK3,IRF4,LCN2,PTGS2,RGS20,TNFSF13B	400 (20)
NFATC1		transcription regulator		-0.154		0.00524	AHR,ATF3,BMP7,CSF2,GLI1,HMOX1,IL12B,IL6,ITPR2,MYH7,PTGS2,SLAMF1,SLC2A2,THBS1,UTRN	304 (16)
FGFR1		kinase		-1.256		0.00527	BAX,BMP7,EIF2A,EIF4EBP2,FGF2,HGF,IL11,IL6,MBP,PLAU,PTGS2,SLC2A2,SOX3,WNT1	253 (16)
Sn50 peptide		chemical toxicant		1.217		0.0053	BAX,BIRC3,CCN2,CXCL10,HMOX1,IL6,MIF,MMP2,PTGS2,SLC1A3	292 (14)
CX3CL1		cytokine		0.855		0.00539	BMP7,CDCA7,CXCL12,FGF2,FZD2,GFAP,HMOX1,HPSE,ID2,IL1A,IL6,IL7R,MMP2,N4BP3,SDK2,SLC2A2,TIMP1	249 (14)
AHR	2.341	ligand-dependent nuclear receptor		-1.784		0.00543	ATP2B1,BAX,CCL20,CD8B,CDK1,CDKN2C,CERS6,COL5A2,COL6A1,CXCL10,CYP2C8,DHFR,DNAJB1,E2F1,EFEMP1,EGLN3,EPO,FGF9,GADD45A,GREM1,HDAC9,HSP90AA1,HSPH1,IL6,IL7R,IRF4,ITGBL1,KLF2,LDHA,LTBP3,MGP,MMD2,MMP2,MYH7,NT5E,PLAT,PTGS2,RASGRP1,SERPINB2,SLC1A1,THBS1,TNFRSF14	421 (17)
WNT3A		cytokine		0.604		0.00546	ACADS,ADM2,AHR,ALDH1A3,BACE1,CCN1,CCN2,CD300A,CLEC11A,COX6B2,CXCL10,CXCL12,FHOD3,FZD2,GLI1,IL12B,IL1A,IL6,ITCH,JAM2,LCN2,LGR5,MITF,MT1X,MYH6,PTGS2,RUNX1,SLC1A3,SLC7A11,SLPI,THBS1,TMEM158,UQCR10,WNT1	280 (17)
SETD2		enzyme		-0.707		0.00552	ANGPTL3,ANGPTL6,CCN1,CCN2,FLT1,LAMA4,RHOB,VEGFB
DRD2		G-protein coupled receptor		0.378		0.00552	BAX,GAD1,IGFBP3,ITGB8,KCNJ2,MMP2,NAT8L,THBS1	345 (15)
beta-carotene		chemical - endogenous mammalian		1.414		0.00552	APOL6,HSPA1A/HSPA1B,IL1A,IL6,LCTL,PTGS2,SLC16A12,THBD	388 (19)
phenylephrine		chemical drug		0.099		0.00554	ANKRD1,BNIP3L,E2F1,EGR1,HMOX1,ITPR2,MYH6,MYH7,PPP3CB,PTGS2,RGS2,SNRPE	286 (19)
CYBB		enzyme		0.239		0.00556	CCN2,CSF2,CXCL10,CXCL12,CYBA,IL6,PTGS2	324 (17)
IL4R		transmembrane receptor	Inhibited	-2.135		0.00569	ADAM8,ARC,ARG1,CD209,CD69,DISC1,FXYD3,IL13RA2,IL6,ITPKA,PPARGC1A,SLC8A2,TIMP4	309 (18)
WT1		transcription regulator		1.559		0.0058	CAPRIN1,CBS/CBSL,CCN2,CDC45,CDKN2C,CIRBP,CSF2,CXCL10,EGR1,ENO2,EPO,HCFC1R1,IL11,IL1RN,MAPRE2,MMP2,MT1X,NDRG1,POU4F2,SALL2,SLC6A6,TCOF1,THBS1,TM4SF1,VDR,WDR90,ZNF280B	175 (7)
IFNB1		cytokine		0.478		0.00581	APOL6,CCL3,CSF2,CXCL10,DHX58,E2F1,FGF2,GBP6,IFIT1B,IFITM1,IL12B,IL24,IL6,IRGM,MCM10,MMP2,NOCT,NOD1,OAS2,PTGS2,SERPINB2,SIDT1,THBS1,TIMP1,TLR8,TRIM14,UCHL1,VDR,XAF1,ZBP1	298 (15)
alefacept		biologic drug		1	bias	0.00587	ABCB1,ADGRG1,AKR1C3,CD69,CYBA,FCGR3A/FCGR3B,IL12B,IL7R,NCR1
HDL		complex		-0.983		0.00587	ATF3,EGLN3,GFAP,IL6,ITGB2,KLF2,PON1,PPARGC1A,PTGS2	345 (17)
FCGR2A		transmembrane receptor		0.146	bias	0.00587	CCL3,CXCL10,FCGR3A/FCGR3B,IL12B,IL6,PTGS2,RASGRP1,SLC2A6,XAF1	279 (16)
carboplatin		chemical drug		-1.492		0.00587	ABCB1,CACNG5,CDCP1,CLDN4,CLU,LCN2,NT5E,RBM3,TIMP1
sunitinib		chemical drug		-0.184		0.00593	CCN2,CD69,COL6A1,CXCL10,ITGA1,ITGB2,LAMA3,LAMB3,NPHS2,RUNX1	219 (13)
BSCL2		other				0.00593	AATK,AKR1C3,ANKRD1,AOC3,GREM1,IL6,NAT8L,PTGS2,SLPI,TIMP1
NEUROG1		transcription regulator		0.632		0.00593	ADD3,ASS1,CEMIP,FGF9,GREM1,IL6,LGR5,PLK2,RIPOR2,THBS1
mitomycin C		chemical drug		1.293		0.00593	ATF3,BAX,BRCA1,BRCA2,EGR1,GADD45A,HGF,PEG3,PRKCE,PYCARD	302 (11)
HMOX1	2.16	enzyme		0.025		0.00599	ANGPTL3,CXCL10,CXCL12,FLT1,HGF,HMOX1,IL12B,IL1RN,IL6,MAPT,MYH6,NCF1,PTGS2,THBD,THBS1,VEGFD	307 (17)
cyclooxygenase		group		0.555		0.00613	ARG1,HMOX1,IL6,PTGS2,RGS2	378 (19)
NAB2		transcription regulator		0.849		0.00613	FGF2,FLT1,ID2,LHB,PLAU	152 (6)
acrolein		chemical toxicant		-0.33		0.00613	BACE1,CSF2,IL6,MUC5AC,PTGS2	200 (13)
finasteride		chemical drug		-0.2		0.00613	BAX,CLU,FLT1,IL24,IL6
REN		peptidase		0.048		0.00615	ADD3,CCN2,FGF2,IL6,MYH6,MYH7	362 (13)
MYF6		transcription regulator		-0.742		0.00622	ANGPTL4,CXCL10,EPO,FGF2,FGF9,IGFBP3,IL16,IL1A,IL1RN,IL6,MMP2,RECK,THBS1,TNFRSF14
MYOD1		transcription regulator		1.005		0.00627	ADCY7,ANKRD1,ASS1,BCL6,BRCA1,CDK1,DHFR,DMD,GADD45A,GUCA2A,HSPA4L,ID2,KIF14,KLF6,MAFB,MMP2,MYH6,MYH7,NCAPH,PPARGC1A,PRDM16,PRIMA1,RECK,RUNX1,TNNI1,TNNT1	343 (18)
Sos		group				0.00641	AKR1C3,ALDH1A3,HBA1/HBA2,HMOX1,KLF6,LAMA3,LIN9,LTBP3,MMRN1,MPZL2,MXD1,MYH6,PAOX,PLAU,PLK2,PTGS2,PXK,RUNX1,SLPI,STK3,UTRN,ZHX2	183 (10)
mannosylated lipoarabinomannan		chemical - endogenous non-mammalian				0.00642	BAX,IL12B,IL6,IRAK3	295 (17)
TCF21		transcription regulator				0.00642	IL6,KISS1,MMP2,TIMP1
miR-101-3p (and other miRNAs w/seed ACAGUAC)		mature microRNA		0.985	bias	0.00642	ATM,LIN28B,PTGS2,RUNX1
MED16		transcription regulator		-0.927		0.00642	ANGPTL4,CCN1,CCN2,MMP2	126 (7)
PRDX1		enzyme		0.749		0.00642	ARG1,BAX,IL12B,PTGS2	201 (10)
erastin		chemical drug		-0.152		0.00642	EPO,HMOX1,LAMP2,SLC7A11
FGF18		growth factor		1.96		0.00642	ATM,BAMBI,TIMP1,TP53BP1
2-aminoethoxydiphenylborane		chemical reagent		1.97	bias	0.00642	FGF2,ITPR2,PTGS2,SERPINB2	237 (13)
gamma-linolenic acid		chemical - endogenous mammalian		1		0.00642	HMOX1,NCF1,PLIN2,PTGS2	306 (10)
S-equol		chemical drug				0.00642	HMOX1,IL6,MMP2,PLAT	313 (15)
actinomycin D		biologic drug		0.717		0.00642	ARC,ASS1,BAX,BIRC3,BRCA1,CCN1,CCN2,CERS6,CLEC11A,EGLN3,GADD45A,GDA,HMGA2,HMOX1,ID2,IL6,IL7R,ITPR2,ITPR3,LMNB1,MMP2,PLAU,PTGS2,RGS2,VDR	349 (18)
ELF3		transcription regulator		0.246		0.00651	ANGPTL4,CCL20,CRISP1,CSF2,IL12B,IL6,PTGS2	217 (13)
TANK		other		0.17		0.00651	ATM,IL12B,IL1A,IL6,MARCO,PTGS2,TIMELESS	248 (11)
GNB2		enzyme				0.00651	AHR,ARC,MAFB,PLAU,PLK2,PTGER4,THBD	138 (7)
methylselenic acid		chemical reagent				0.00659	ADD3,AKR1C1/AKR1C2,ATF3,BIRC3,BRCA1,BRCA2,CDK1,CHAF1A,CLU,DHFR,E2F1,E2F5,GADD45A,ID2,ITGB4,MAP2K3,MAPK9,MAPT,MCM7,MXD1,NDRG1,NREP,PEG3,RHOB,STX1A,TNFRSF25	352 (12)
CAT		enzyme		0.799		0.00663	BAX,CD69,HMOX1,IL6,MUC5AC,PTGS2,THBS1,TIMP1,XAF1	329 (17)
CEBPE		transcription regulator		-1.83		0.00663	IL1RN,IL6,LCN2,MBP,MMP2,NCF1,PTGS2,SERPINB2,TNFSF13B	171 (7)
mir-146		microRNA		1.427	bias	0.00663	CCL3,CXCL10,ERBB4,IL6,MBP,MMP2,PTGS2,RUNX1,SLC2A6	245 (15)
doramapimod		chemical drug				0.00667	CCN2,IL6,MYH7	269 (11)
GYY 4137		chemical reagent				0.00667	CBS/CBSL,IL6,ITPR2
TCIM		other				0.00667	IL1A,IL6,PTGS2	366 (17)
HNRNPR		other				0.00667	GPM6B,PLK2,THBS1
NUDT16L1		other				0.00667	ANKRD1,BAX,IL6
miR-511-5p (miRNAs w/seed UGUCUUU)		mature microRNA				0.00667	CCL3,CXCL10,IL6	250 (7)
RBX1		enzyme				0.00667	BRCA1,CDK1,RHOB	252 (7)
TDO2		enzyme				0.00667	AHR,PTGS2,SLC7A11
PROK1		growth factor				0.00667	CCN2,IL11,PTGS2	270 (15)
CLIC4		ion channel				0.00667	IL12B,IL6,SLC16A8
IL18RAP		transmembrane receptor				0.00667	IL1A,IL6,PTGS2	233 (14)
CLEC2A	-2.008	other				0.00667	CCL3,CSF2,CXCL10	225 (7)
Gm26313		other				0.00667	GPM6B,PLK2,THBS1
nicorandil		chemical drug				0.00667	ATF3,BAX,NCF1	154 (7)
ubiquinone 9		chemical - endogenous mammalian				0.00667	HSPA1A/HSPA1B,IL1A,IL6	340 (17)
trimethyltin		chemical reagent				0.00667	GFAP,IL6,SYN1
anethole		chemical - endogenous non-mammalian				0.00667	MMP2,PLAU,TIMP1	267 (9)
GLP-1 (7-36) amide		biologic drug				0.00667	IAPP,ITPR2,ITPR3	159 (7)
IFNL1		cytokine		-0.26	bias	0.00668	APOL6,ATF3,CXCL10,GPATCH11,IFI44,IFITM1,IL12B,IL6,OAS2,PHF11,TRIM14,XAF1	269 (17)
EML4-ALK		fusion gene/product		-0.577		0.00668	BAX,CDKN2C,COL5A2,EGR1,GADD45B,IGFBP3,IL24,IRF4,MITF,MMP2,RHOB,THBD	261 (14)
deferoxamine		chemical drug		-0.435		0.00669	ADGRG1,ANGPTL4,CCL20,CD300A,EGLN3,EPO,FAM20C,FLT1,GADD45A,GADD45B,GEM,HMOX1,HSPA1A/HSPA1B,IGFBP3,IL6,ITGB2,LAMA3,LCN2,LDHA,MMP2,NDRG1,PLAT,VDR	378 (18)
JUNB		transcription regulator		0.842		0.00679	ATF3,CCL20,CLU,CSF2,DMTF1,HMOX1,HPGD,ID2,IL12B,IL6,ITGB4,KISS1,LAMB3,LCN2,MMP2,PLAU,SERPINB2,TIMP1	438 (19)
JAK2		kinase		-0.978	bias	0.00679	AKAP12,AKR1C3,BAX,BMP7,CSF2,CXCL10,EGR1,FGF2,GCNT2,GFAP,IL6,LCN2,MPL,PLK2,PTGS2,SLC1A3,SPTB,THBS1	302 (17)
MYB		transcription regulator		-0.675		0.00688	ATP2B1,BANK1,BAX,BIRC3,BRCA1,CDK1,CXCL12,DHRS2,DNTT,HSPA8,IGFBP3,IKBKE,IL1A,IL6,IL7R,LCN2,MIMT1,PTGS2,PTPN22,TFEC	425 (19)
dinoprost		chemical - endogenous mammalian		-1.057		0.00708	AKR1C1/AKR1C2,ANGPTL3,FGF2,HMGCS2,HSPA1A/HSPA1B,ID2,IL1A,IL6,PTGS2,PTK2B,THBS1	392 (21)
RBL1		transcription regulator		0.646		0.00708	CDK1,DHFR,E2F1,FGF2,MCM10,MCM7,NEK2,PPARGC1A,THBS1,UXT,VEGFB	67 (4)
PLG		peptidase		-1.937	bias	0.00708	ARG1,BAX,CCN1,IL1A,IL6,MIF,NOD1,PLAU,PRKCE,PTGS2,SYK	319 (15)
NFAT5		transcription regulator		-1.638		0.00725	AKR1B1,C1QTNF5,CIITA,CSF2,CXCL10,IFIT1B,IL11,IL1RN,IL6,IRGM,ITGA1,JAM2,LAMA3,LCN2,PLAT,PLIN2,RPA1,SLC6A6	260 (17)
quercetin		chemical drug		-0.484		0.0073	BAX,BCHE,BIRC3,CXCL10,EGR1,FZD10,HMGCS2,HMOX1,HPSE,IL6,KLF10,LCN2,LEPR,LMO7,MAFB,MAP2,MUC5AC,NT5E,PLAU,PON1,PPARGC1A,PTGS2,SLC16A6,THSD4	329 (16)
SBDS		other				0.00731	AKNA,AKR1C1/AKR1C2,AKR1C3,CCN2,DNAJB1,EGR1,FBXO32,GADD45B,LGR5,MAFB,PCDH7,ZNRF1
PIK3R1		kinase		-0.018		0.00731	CCL3,CXCL10,CXCL12,HMOX1,IL12B,IL6,LDHA,MITF,MMP2,PDK1,PLAU,PTGS2	418 (19)
S100A6		transporter		-0.816		0.00736	ATF3,CCL20,CDK1,NCAPH,NEK2,PPP3CB	253 (7)
CNR2		G-protein coupled receptor		-1.633		0.00736	CCN2,CXCL10,EGR1,IL6,NPHS2,PTGS2	346 (17)
acteoside		chemical - endogenous non-mammalian		1.254		0.00736	BAX,HGF,HMOX1,IL6,MAP2,MMP2	274 (13)
methylnitronitrosoguanidine		chemical toxicant		-0.142	bias	0.00736	BAX,EGR1,GADD45A,KLF10,PLAT,PLAU	313 (14)
isoflurane		chemical drug		-0.468		0.00736	BACE1,BAX,EPO,HMOX1,IL6,SLIT2	381 (21)
Go 6976		chemical drug		0.866	bias	0.00736	CXCL10,FLT1,HDAC5,HMOX1,IL12B,IL6,LAMP2,MMP2,MYH7,PTGS2	328 (16)
IL32		cytokine		-0.346		0.00745	BAX,CCL3,IL12B,IL1A,IL6,ITGB2,MMP2,PTGS2,THBD	249 (16)
ANGPT2		growth factor		-0.112		0.00746	CYBA,DBNL,DNAJB4,EEF1B2,HDAC5,HMOX1,HSP90AA1,HSPA1A/HSPA1B,IL6,LEPR,MIF,MMP2,MYH6,MYH7,NCF1,NR3C2,PLAU,PTGS2,RDH10,RHOB,SRXN1,THBS1,WNT1	355 (19)
REL		transcription regulator		-0.085	bias	0.0075	AHR,APLF,BRCA1,CCL20,CD200,CIITA,CSF2,CXCL10,DHFR,DMTF1,FADS2,GADD45B,IFIT1B,IL12B,IL6,IRF4,MYH7,NRARP,PLK2,PPP1R14B,PYCARD,RDH10,SORBS1,TNFSF13B,TTLL1	252 (14)
PRDM16	2.911	transcription regulator		0.5		0.00756	CXCL10,HGF,IFI44,IFIT1B,MYH7,OAS2,PPARGC1A	221 (11)
RASSF5		other		0.239		0.00756	BAX,CIRBP,CSF2,DNAJA1,IL6,MDK,PCNT	275 (10)
mir-130		microRNA		-0.411		0.00756	ABCB1,ARG1,GADD45A,IL6,LCN2,MAFB,PTGS2	336 (15)
COL4A3		other				0.00756	CCN2,COL4A4,COL4A5,MMP2,PATJ,PTGS2,TIMP1	138 (7)
ethylene glycol tetraacetic acid		chemical reagent		-0.647		0.00756	BAX,BIRC3,EGR1,IL12B,IL6,KCNJ2,LHB	352 (18)
Ras homolog		group				0.00765	CCN2,EGR1,IL16,PLAU,PTGS2	307 (15)
TCF/LEF		group		-1.432	bias	0.00765	IL6,MITF,MMP2,PTGS2,WNT1
Collagen type IV		complex	Inhibited	-2		0.00765	GFAP,MMP2,PLAU,PTGS2,THBS1	351 (15)
SRA1		transcription regulator		-1.432	bias	0.00765	CCL20,PRDM16,SLC2A12,THBS1,TMEM65
CYP2E1		enzyme		0.449		0.00765	HMOX1,IL6,NCF1,PON1,PTGS2	356 (20)
SP100		transcription regulator				0.00765	BRCA1,CCN2,HSPA1L,HSPA8,PLAU	289 (9)
GNAI3		enzyme		-1.342	bias	0.00765	CCL3,CSF2,IL24,IL6,RGS19	184 (10)
DHX9		enzyme		0.771	bias	0.00765	ABCB1,CXCL10,ID2,IL6,XAF1	187 (12)
RNASE1		enzyme		1.172	bias	0.00765	CCL3,CXCL10,IL12B,IL16,IL6
A-Fos		chemical reagent		0.555		0.00765	ARC,CCL20,CCN2,CSF2,CYTOR
tamibarotene		chemical drug		-1.231		0.00765	HMOX1,ITGB2,LEPR,RARG,THBD	160 (7)
Ifn		group		-0.49		0.0077	APOBEC3A,BCL6,CD69,CXCL10,DHX58,HGF,IFITM1,IL12B,LCN2,MAVS,OAS2,SECTM1,TLR1,TNFSF13B,ZBP1	247 (14)
FOXP3		transcription regulator		1.681		0.00776	BRCA1,CAPG,CD69,CHAF1A,EGR1,ID2,IL6,IL7R,IRF4,LDHA,LGALS1,LIG1,MAPK9,MMP2,NT5E,P2RY10,PDE3B,PTPN22,RUNX1,SLCO4A1	377 (18)
POR		enzyme		-0.64		0.00776	ABCC3,AHR,ANTXR2,CIITA,CYB5B,CYP2C8,EPO,FADS2,GADD45B,GREB1,HMOX1,HSPH1,IHH,LGALS1,NOCT,RETSAT,SERPINA3,TMEM229B,TUBB2B,UBD	226 (9)
STAT5B		transcription regulator		-0.139		0.00796	ABCB1,ADGRG1,AKR1C1/AKR1C2,AKR1C3,ANKRD1,ATM,BAX,BCL6,BIRC3,CIRBP,CYP2C8,FBLN1,GABARAPL1,GADD45A,GADD45B,GBP6,GCNT2,IL24,IL6,LAMA3,MMRN1,MPC2,MPL,MYH6,MYH7,NT5E,OBSCN,PCSK5,RPA1,SLAMF1,TNFRSF14,TNFRSF25,TNNI1,TNNT1	373 (17)
Hsp90		group		-0.927		0.00799	AHR,BAG3,BCL6,CD69,CDK1,CIITA,CLU,DNAJB1,HSPA1A/HSPA1B,IL6,NCR1,SYN1	269 (14)
Mek		group		-1.775		0.00799	CCN2,CD200,CDCA7,CDCP1,CLU,CXCL10,DPY19L4,EFNB3,EGR1,GCNT2,GDA,GPM6B,HMGA2,ID2,IL12B,IL6,LAMA3,LAMB3,LHB,MME,MMP2,MS4A1,NT5E,PAX8,PPARGC1A,PTGS2,RETSAT,RUNX1,SLC16A6,SLCO4A1,STON1,THBS1,XAF1	297 (16)
SPIB	-2.605	transcription regulator		-0.359	bias	0.00801	ATF3,CD200,CD209,CLEC4M,DDX46,EGR1,GEM,HSPA1A/HSPA1B,IRF4,KLF6,LGR5,P2RY10,TENT5C
cephaloridine		chemical drug		-0.277		0.00801	ANGPTL4,CCL20,CCN2,CDC45,CDT1,CXCL10,E2F1,HMOX1,HSPA1A/HSPA1B,HSPH1,KNTC1,LAMB3,ZNF367	130 (7)
tyrphostin AG490		chemical drug		0.733	bias	0.00801	AKR1C3,BAX,BIRC3,BMP7,CCN2,FGF2,FTO,GFAP,HPGD,IL13RA2,IL6,PTGS2,TIMP1	241 (16)
KCNE3		ion channel				0.00817	AKR1C3,CA8,HMGCS2,HSD17B7,HSPA1A/HSPA1B,IRF4,KCNJ2,PTGS2,SLC2A5,TMEM120B
SNAI2		transcription regulator		1.97		0.00817	ANKRD1,BRCA1,BRCA2,CCN1,CCN2,CDH3,CXCL12,HPGD,ITGB4,VDR	216 (14)
quinolinic acid		chemical - endogenous mammalian		-0.94		0.00821	BAX,CHAT,EGR1,EPO,GAD1,GFAP,HSPA1A/HSPA1B,PTGS2	344 (16)
CLDN7		other		0.153		0.00829	ANXA3,CCL20,CCN2,FLG,FZD2,GLS,IFI44,ITPR3,LGR4,MMP2,MT1X,PSG9,TMCO1,TSPAN12,XXYLT1
DMD	2.303	other	Inhibited	-2.22		0.0083	AIG1,ANKRD1,ARHGAP20,CDH13,CENPM,DMD,FBXO32,GSDME,HSPA8,IFIT1B,LAMP2,MYH7,OBSCN,P2RY2,PADI2,PPARGC1A,PROX1,RIPOR2,SPTB,TNNI1,TP53BP1,UTRN,XK
IFNA1/IFNA13		cytokine		0.223		0.00835	CD69,CXCL10,DHX58,GEM,IFITM1,OAS2,PTGS2,VEGFB,ZBP1	266 (17)
xanthine		chemical - endogenous mammalian		-0.277		0.00856	CD69,MMP2,MUC5AC,PLAU	346 (19)
sorbitol		chemical - endogenous mammalian		0.762		0.00856	AKR1B1,CCN1,CCN2,SLC1A3	181 (12)
mocetinostat		chemical drug		0.927		0.00856	CXCL10,DISC1,NOVA1,UNC5C
Collagen Alpha1		group		-1.982	bias	0.00856	IL1RN,MMP2,PLAU,PTGS2	338 (15)
TRPV1		ion channel		1.179		0.00856	GFAP,IL11,IL6,PTGS2	241 (14)
ID4		transcription regulator				0.00856	BAX,BRCA1,E2F1,MMP2
N-(3-oxododecanoyl)-homoserine lactone		chemical reagent		0.124		0.00856	CSF2,IL1A,IL6,PTGS2	316 (17)
gallic acid		chemical - endogenous non-mammalian		1.131	bias	0.00856	BAX,IL6,MMP2,PLAT	383 (20)
D-tubocurarine		chemical drug				0.00856	DHFR,EGR1,IL12B,IL6	239 (11)
growth factor		group				0.00856	CLU,IL7R,KLF2,PTGS2	361 (13)
rottlerin		chemical drug		0.214	bias	0.00857	APOBEC3A,BAX,BIRC3,CDK1,CIITA,CLDN4,HMOX1,MMP2,MUC5AC,PTGS2,RGS2	193 (11)
aflatoxin B1		chemical - endogenous non-mammalian		-1.344		0.00869	ABCC3,ADAM8,AOX1,BAX,BRCA2,CDH13,CDK1,CDKN2C,DSN1,E2F1,EGLN3,FADS2,FANCD2,ITGB4,KNTC1,LEPR,MME,MMP2,MTHFD1L,NDRG1,P2RY2,RGS2,RHOC,SLC7A11,SMC2,SRXN1,TLR1,TXNRD1,VDR	200 (11)
PRKDC		kinase		0.555		0.00873	AHR,ATM,BIRC3,EGR1,GREB1,ITGB4	292 (8)
INHBB		growth factor		-0.647		0.00873	GUCA2A,HGF,NKX2-2,SLC2A2,THBS1,TIMP1
SENP1		peptidase		-0.692		0.00873	ARG1,GABPB1,GREB1,IL12B,MMP2,MYLIP	355 (14)
PLAGL1		transcription regulator		-0.958		0.00873	ADCYAP1R1,ANGPTL4,CCL20,CSF2,LDHA,PLIN2
ramipril		chemical drug		-0.128	bias	0.00873	CCN2,COL4A5,IL6,MMP2,PTGS2,TIMP1	289 (9)
stearic acid		chemical - endogenous mammalian		-1.524		0.00873	ATF3,CLU,IL6,PLIN2,PPARGC1A,PTGS2	353 (16)
CLEC10A		other		0.478		0.00874	ASGR1,CSF2,CXCR2,HSPA1A/HSPA1B,IL12B,IL6,TLR8	139 (7)
SERPINE2		other		-0.64		0.00874	CCL20,CSF2,CXCL10,GLI1,IL1A,IL6,ITGB2	338 (15)
GNB1		enzyme				0.00874	AHR,ARC,MAFB,PLAU,PLK2,PTGER4,THBD	138 (7)
BTG2		transcription regulator		0		0.00874	BRCA1,CCL20,CSF2,HMOX1,IL1A,IL6,TIMP1	407 (21)
discodermolide		chemical drug				0.00874	BRCA1,BRCA2,CDK1,FANCD2,GADD45A,PLK4,SMC2	254 (7)
anandamide		chemical - endogenous mammalian		-1.912		0.00874	ANGPTL4,FGF2,IL12B,IL6,MMP2,PLIN2,PTGS2	204 (13)
valproic acid		chemical drug		1.286		0.00885	ABHD5,AHI1,AKR1B1,AKR1C3,ANTXR2,ATF3,ATM,ATP2B4,BRDT,CCN1,CD151,CD209,CDCA7,CENPM,CRHR2,CYP2C8,DNTT,GADD45B,GFAP,GREB1,HDAC5,HMGCS2,HMOX1,HSD3B7,ID2,IL1A,IL6,LHB,MME,MS4A1,OSBPL5,PKIB,PLAT,PTGS2,RCL1,ROR1,SLC1A1,THBS1,THSD4,TMEM260,UTRN,WNT1,ZNRF1	465 (17)
cyclic AMP		chemical - endogenous mammalian		-0.867		0.00896	ANTXR1,ANTXR2,AOC3,ARC,ARG1,ASS1,CCN2,CPS1,DNTT,E2F1,EGR1,ENO2,FGF2,FLT1,IGFBP3,IL1RN,IL6,ITPR3,LHB,MITF,MME,PPARGC1A,PTGER2,PTGS2,SERPINB2,THBD,TIMP1	356 (19)
PDGFB		growth factor		-0.296		0.00904	CCL3,EGR1,EPO,IL1RN,IL6,KLF2,MMP2,PTGS2,THBS1,TIMP1	238 (14)
F3		transmembrane receptor		-0.095	bias	0.00904	ARG1,CCN1,CCN2,EFEMP1,EGR1,HMGA2,IL6,MDK,MMP2,UBASH3B	225 (15)
EFNA1		other		1.765		0.00904	CCN2,CD69,FGF2,FOXI1,ITCH,ITGB4,NT5E,PLAT,TGM1,TNFRSF6B	178 (7)
fenamic acid		chemical reagent		-1.289	bias	0.00904	BIRC3,CACNG5,CDCP1,CLDN4,CLU,EFEMP2,ITGB4,LCN2,RBM3,TIMP1
TLR2		transmembrane receptor		-0.618		0.00911	ARG1,ATF3,BAX,CD69,CSF2,CXCL10,FBXO32,GADD45A,HMOX1,IL12B,IL1A,IL1RN,IL6,IRAK3,KLF2,LHB,MUC5AC,MYH7,PTGS2,SLC7A11,VDR	307 (15)
SNCA		enzyme		-1.658		0.00916	ARG1,ARHGEF4,BAX,BRCA1,C1QL3,CBLN4,CDH13,CIITA,COBL,CTXN1,EFHB,ENO2,FAM20C,FBXO32,GADD45A,GDA,GFAP,GRIN2D,GRIP2,IL6,ITPKA,KCNG1,KLF10,KLF2,LAMP2,LMO7,MAP2K3,MAPRE2,MAPT,NCF1,PCDHA6,PTGS2,PTK2B,SYN1,TMBIM4,UCHL1	410 (21)
bisindolylmaleimide I		chemical drug		-0.854	bias	0.00921	BIRC3,CCN2,CLU,E2F1,EGR1,FGF2,HMOX1,IL6,LHB,MMP2,MYH6,MYH7,PRKCE,PTGS2	330 (17)
PLX5622		chemical drug		-0.728		0.0093	BAX,CCL20,CD200,CSF2,CXCL10,CXCL12,IL11,IL16,IL1A,IL1RN,IL6,IL6ST,MIF,MMP2,NSG1,NTNG1,TNFSF13B
LTBR		transmembrane receptor		1.48		0.0093	CCL20,CLU,CSF2,CXCL12,GDA,GPM6B,IL6,TNFSF13B	281 (13)
IL11RA		transmembrane receptor				0.0093	CCL20,HGF,ICAM4,IL11,IL6,MMP2,MUC5AC,TIMP1	362 (13)
PRKCB		kinase		-0.97		0.00933	BAX,EGR1,FGF2,IL6,MMP2,MYH7,NR3C2,PPARGC1A,PTGS2	237 (15)
IFI16		transcription regulator		-0.168		0.0094	BAX,CCL20,CCL3,CXCL10,DHFR,GADD45A,ID2,IL1RN,IL6,IL7R,MIF	356 (13)
Tnf receptor		group		-0.625		0.00941	CCL20,CCN2,IL6,TIMP1,UBD	304 (16)
MAPK13		kinase		-1.536		0.00941	EFEMP1,IL12B,IL6,PPARGC1A,VDR	358 (15)
ADRB3		G-protein coupled receptor		-0.603		0.00941	CXCL12,EGR1,IL6,PPARGC1A,PTGS2	335 (16)
MAP3K5		kinase		0	bias	0.00941	BAX,CCN2,HMOX1,IL6,TGM1	378 (15)
mezerein		chemical - endogenous non-mammalian				0.00941	IL1A,IL24,OAS2,SLC16A6,TXNRD1
promegestone		chemical drug		-0.151		0.0095	AMOT,BCL6,BIRC3,CCN2,E2F1,ENO2,GAL,LHB,MT1X,NR3C2,RARG,RGS2	326 (17)
CASR	2.022	G-protein coupled receptor		-0.625		0.0098	BAX,BMP7,CASR,CDC45,CDT1,CHAF1A,CXCL10,EGR1,FLG,GADD45A,IGFBP3,LGALS1,PON1,PTGS2,THBD,VDR	340 (16)
STK11	-2.346	kinase		-0.96		0.00992	AK2,ASS1,ASTN1,ATF3,BMP5,CPS1,ECM2,GADD45A,GADD45B,GLI1,HILPDA,HIRA,IL1A,IL6,LDHA,MMP2,NOD1,NT5E,POLR1C,POLR1D,PSG9,PTGS2,PTPN3,RASGRP1,RASSF2,SERPINI1,TIAL1,TXNRD1,UQCR10	440 (22)
CD38		enzyme		-1.531	bias	0.00994	APH1A,ASS1,BCL6,BNIP3L,CPEB3,EGLN3,IL6,LMO7,NDRG1,NEK2,NT5E,P4HA1,PDK1,PKIB,PPARGC1A,PPP3CB,SLAIN1,TUBB2B	141 (7)
RBPJ		transcription regulator		0.332		0.00994	ARHGEF4,BMP7,CDCA7,CER1,CSF2,CXCL12,FGF2,FGF8,FGF9,GLS,GNA12,HGF,IL6,IL7R,MAP2K3,MDK,NRARP,VEGFD	342 (16)
bleomycin		biologic drug		-1.705	bias	0.00995	ARG1,BAX,CCN2,CXCL10,CXCL12,DNER,IL13RA2,IL1A,IL6,ITGA1,LMNB1,MIF,MMP2,MSN,PLAT,PPARGC1A,PTGER2,STOM,THBS1,TIMP1,TIMP4,UHRF1	388 (17)
STING1		other		-0.743	bias	0.00999	ARG1,BAX,CSF2,CXCL10,IFI44,IFIT1B,IL1A,IL6,LCN2,PLEKHA4	341 (16)
SMARCA2		transcription regulator		1		0.00999	CIITA,DHFR,E2F1,EPO,IL6,MBP,RIC8B,TBX2,TUFT1,VDR	251 (9)
FCER1G		transmembrane receptor		-0.9		0.01	CCL3,CD69,CSF2,IL12B,IL1RN,IL6,PTGS2
TLR7/8		group		-1.195	bias	0.01	GEM,LINC-PINT,PTGS2,REPS2,RGS20,SLC7A11,VDR
fluvastatin		chemical drug		0.762		0.01	CYBA,HMOX1,IL6,PLAT,PON1,PTGS2,THBD
laminaran		chemical drug		-1.195	bias	0.01	CCL20,CXCL10,IL1A,IL7R,ITGB8,PTGS2,SERPINB2
RARA		ligand-dependent nuclear receptor		-0.611		0.0101	CDK1,CENPM,COBL,DISC1,DNAJC21,E2F1,EGR1,EPO,FGF8,GLI1,GREB1,IFI44,IFIT1B,IL16,IL1A,IL6,LGALS1,MAFB,MGP,NCAPH,NCOA5,ONECUT2,PIMREG,PLK4,PTGS2,RARG,RUNX1,SHANK2,SLC2A2,SLC7A11,STX3,THBD,XK,ZNF367
CAY10585		chemical reagent				0.0102	FLT1,IL6,NT5E
fingolimod phosphate		chemical - endogenous mammalian				0.0102	CCN2,IL6,THBS1
ZNF382		transcription regulator				0.0102	HMGA2,IKBKE,MITF
HS6ST1		enzyme				0.0102	FGF2,FGF8,IL6
ponesimod		chemical drug				0.0102	CCN2,IL6,THBS1
polychlorinated biphenyls		chemical reagent				0.0102	CLU,CYP2C8,IL6
levofloxacin		chemical drug				0.0102	CSF2,IL1A,IL6
alpha-tocopherol succinate		chemical drug				0.0102	EGR1,FGF2,IL1A
CEBPD		transcription regulator		-0.864		0.0102	BRCA1,BRCA2,CCL20,CLU,GFAP,HGF,IKBKE,IL6,MBP,MITF,PTGS2,SLC5A12,TLR8
NS-398		chemical reagent		0.296		0.0102	ARG1,BAX,FGF2,HGF,IL1A,IL24,IL6,MMP2,MUC5AC,PCDH7,PTGS2,RECK,SERPINB2
RUNX2		transcription regulator		-0.226		0.0103	ABCB1,AMBN,BAX,CIITA,DSPP,GADD45B,IHH,ITGB4,ITGBL1,LHB,MMP2,PLAU,RUNX1,TIMP1,TPM1
miR-26a-5p (and other miRNAs w/seed UCAAGUA)		mature microRNA		-0.464	bias	0.0103	CHORDC1,FGF9,HGF,HPGD,MAP2,PTGS2
TRPV4		ion channel		-0.092	bias	0.0103	CXCL10,HMOX1,IL6,PPARGC1A,THBS1,TIMP1
enterotoxin B		biologic drug		-0.457	bias	0.0103	BNIP3L,CD69,CXCL10,CXCL12,FBXO2,IL12B,IL6,SERPINA3,SLC25A37,SRXN1,UCHL1
JUND		transcription regulator		0.442		0.0103	CLU,COL6A1,CXCL10,HMOX1,HPGD,IL11,IL6,ITGB4,PLAU,SERPINB2,TIMP1
LDB1		transcription regulator		-0.311		0.0103	ABL2,ACOX2,AHR,ATP8A2,BCL11A,BMP7,CDH13,CDKN2C,CER1,CLDN4,DACT3,DHX58,EFEMP2,EGLN3,ENO2,EPHB4,FBLN1,GSDME,LGALS1,MDK,MITF,NDRG1,NOVA1,NT5E,PTPN3,RASGRP1,SERTAD1,VDR
EP300		transcription regulator		-0.064	bias	0.0104	ACOXL,AHI1,AKAP12,BANK1,BAX,BCL6,BRCA1,CAPG,DHFR,DNAJB4,E2F1,EGR1,FRMD4A,GREB1,HMGCS2,HMOX1,ID2,IFIT1B,IL12B,IL6,IL7R,ITGB2,LAMA3,LDHA,LHB,LIN28B,MAPT,MCF2L,MDM1,MME,MSH5,NDRG1,PDE10A,PPARGC1A,PTGS2,SH2D1A,SLAMF1,SLC7A11,STOM,UTRN
STAT2		transcription regulator		0.075		0.0104	CIITA,CXCL10,GBP6,GLI1,IFIT1B,IFITM1,IL6,OAS2,ZBP1
BNIP3L	-2.514	other		0.333		0.0104	E2F1,FANCD2,GADD45A,IL16,ITPR3,PRIM1,PTK2B,RAD54L,SYK
etoposide		chemical drug		0.28		0.0105	ABCB1,ATF3,BAX,BIRC3,CCL3,CDK1,CROCC,CSF2,CXCL10,E2F1,EEF1B2,FANCA,FANCD2,GADD45A,ID2,IL11,IL1A,IL6,MME,S100A2,UHRF1,XRCC3
NOS3		enzyme		0.193		0.0105	ATF3,CCN2,CXCL12,IL12B,IL6,MMP2,PDE5A,PTGS2
BAPTA-AM		chemical reagent		0.871		0.0105	ATF3,CXCL10,EGR1,FLT1,IL6,MMP2,PTGS2,SCN9A
pristane		chemical toxicant		0.115	bias	0.0105	ARG1,CCL20,CXCL10,IL12B,IL6,PTGS2,SPIB,TNFSF13B
FSH		complex	Inhibited	-2.758		0.0105	ADCY7,ADGRG1,AHR,AKAP12,AMOTL2,ATP2B1,BCL11A,BNIP3L,CCN2,CLEC11A,CPE,DUSP14,FGF2,GEM,GPRC5A,HDAC5,IGFBP3,IL1RN,IL6,KLF10,LGALS1,MAP2K3,MAPRE2,MMP2,MT1X,PDLIM3,PLAT,PLCL1,PLK2,PPP1CB,PTGER2,PTGS2,RASSF2,RHOB,THBS1,TIMP1,TPM1
EGR2		transcription regulator		0.687	bias	0.0106	ASS1,BCL6,BNIP3L,DLG3,EGR1,FGF2,ID2,IL1A,IL7R,LHB,LTBP3,MAP2,MBP,MME,PLCL1,PPP3CB,S100A1,SLC1A3
lovastatin		chemical drug		-0.274		0.0106	ATF3,CCN2,CIITA,CXCL10,ENO2,FGF9,GFAP,HBA1/HBA2,HMOX1,IL1A,IL6,KLF2,PLAT,PTGS2,RHOB,RHOC,SV2A
glycodeoxycholic acid		chemical - endogenous mammalian				0.0108	HPGD,IL6
pregnenolone sulfate		chemical - endogenous mammalian				0.0108	EGR1,SYN1
HS-243		chemical - kinase inhibitor				0.0108	CXCL12,MIF
Ggtase I		complex				0.0108	CCN1,CCN2
G protein beta gamma		complex				0.0108	CCN1,CCN2
imperatorin		chemical - endogenous non-mammalian				0.0108	IL6,PTGS2
PRMT7		enzyme				0.0108	BCL6,IRF4
Fascin		group				0.0108	CCN1,CCN2
MSRA		enzyme				0.0108	HMOX1,MSRB2
UBA6	-2.336	enzyme				0.0108	ARC,SHANK3
ASH1L		transcription regulator				0.0108	IL6,IRAK3
ganglioside GM3 (d18:1/16:0)		chemical - endogenous mammalian				0.0108	IL12B,IL6
ganglioside GM3 (d18:1/24:0)		chemical - endogenous mammalian				0.0108	IL12B,IL6
ganglioside GM3 (d18:1/24:1(15Z))		chemical - endogenous mammalian				0.0108	IL12B,IL6
methylamphotericin B		chemical drug				0.0108	LCN2,TIMP1
TH17 Cytokine		group				0.0108	IL6,LGALS1
GAPLINC		other				0.0108	CXCL10,IL6
SLC3A2		transporter				0.0108	ANKRD1,CCN2
FCAR	-2.451	transmembrane receptor				0.0108	IL12B,IL6
ZNF350		transcription regulator				0.0108	GADD45A,HMGA2
SEC23B		transporter				0.0108	BAX,EIF2A
IDR-1018		chemical reagent				0.0108	IL6,IRF4
N6-carboxymethyl-lysine bovine serum albumin		chemical reagent				0.0108	CCL20,SERPINB2
SKF-83959		chemical reagent				0.0108	FGF2,MAP2
NU 1025		chemical toxicant				0.0108	BRCA2,IL12B
natamycin		chemical drug				0.0108	LCN2,TIMP1
pegaptanib		biologic drug				0.0108	FGF2,IL6
lanthanum chloride		chemical reagent				0.0108	BAX,MGP
mitochondria-targeted paraquat		chemical reagent				0.0108	IL1A,IL6
tenidap		chemical drug				0.0108	IL6,PTGS2
CH6953755		chemical drug				0.0108	ANKRD1,CCN1
LMO2		transcription regulator		-0.577		0.0108	ABL2,ACOX2,ADGRG1,AHR,ATP8A2,BCL11A,BMP7,CDH13,CDKN2C,CLDN4,DACT3,DHX58,EFEMP2,EGLN3,ENO2,EPHB4,FBLN1,GSDME,LGALS1,MDK,MITF,NDRG1,NOVA1,NT5E,PTPN3,RASGRP1,SERTAD1,VDR
KLF2	2.878	transcription regulator		-0.299		0.0109	ASS1,CCL3,CCN2,DOCK2,FBLN1,FLT1,GADD45A,HPSE,HYAL2,IL6,IL7R,ITGB2,ITGB4,LEPR,MAPK9,NDRG1,PTGS2,THBD,THBS1,TIMP1
C5		cytokine		0.938		0.011	ATF3,BCL6,CCL13,CCL3,CSF2,CXCL10,EGR1,FLT1,HGF,IL12B,IL1A,IL6,ITGB2,PLAT,SLC25A15
amphotericin B		chemical drug				0.0111	IL1RN,IL6,LCN2,TIMP1
nystatin		chemical drug				0.0111	IL12B,IL6,LCN2,TIMP1
TIFA		other		0		0.0111	CSF2,CXCL10,IL11,IL6
SPTLC2		enzyme		0		0.0111	CCN2,MMP2,THBS1,TIMP1
KLK1		peptidase		-1		0.0111	ARG1,CCN2,IL6,NCF1
zinc protoporphyrin IX		chemical - endogenous mammalian		1.091		0.0111	FLT1,HGF,HMOX1,PTGS2
cobalt		chemical toxicant		-0.48	bias	0.0111	EPO,FGF2,IL6,LDHA
BRD4		kinase	Inhibited	-2.526	bias	0.0112	GLI1,HBD,HMOX1,ID2,IL6,IL7R,IRF4,ITGA1,LIN28B,LOXL2,MTHFD1L,PLAT,PLAU,PTPN22,SLC16A6,THBS1,TIMP1
ETS		group				0.0114	EGR1,FLT1,HPGD,IL12B,TIMP1
ORMDL3		other		0.234		0.0114	ADAM8,CCL20,CXCL10,OAS2,TNFSF13B
LMX1B		transcription regulator		-0.663	bias	0.0114	COL4A4,FGF8,NPHS2,SLIT2,WNT1
TFPI2		other		0.277		0.0114	ABCB1,ATF3,CXCL10,GADD45B,IL6
SUPT20H		other		0.555	bias	0.0114	BCL6,BIRC3,CSF2,IL6,IL7R
RAPGEF3		other		-1.387		0.0114	MBP,MUC5AC,PTGS2,SLC2A2,THBS1
dipyridamole		chemical drug		0.152		0.0114	HMOX1,IL6,MMP2,PTGS2,TIMP1
9Z,11E-octadecadienoic acid		chemical - endogenous mammalian		-0.555		0.0114	IL12B,IL6ST,PTGS2,SORBS1,THBS1
arsenite		chemical toxicant		1.69		0.0115	ABCB1,AHR,EGR1,GADD45A,HGF,HMOX1,HSPA1A/HSPA1B,HSPA4L,KLF2,PTGS2,SFRP4,THBS1,TXNRD1,VEGFD
PGF		growth factor		1.067		0.0115	ANGPTL4,ATF3,CCL20,CDK1,EGR1,FLT1,IL6
PRKCI		kinase		-0.973		0.0115	CLDN4,CXCL10,HMOX1,IL1A,IL6,PTGS2,SLC2A2
mir-25		microRNA		0.397	bias	0.0115	BAX,E2F1,FGF2,GADD45A,IL6,MITF,MYLIP
DACH1		transcription regulator		1.941		0.0115	EFEMP1,EGR1,FGF2,IGFBP3,IL6,PLAT,PTGS2
adenosine		chemical - endogenous mammalian		-1.144		0.0116	AIFM2,CD69,HMOX1,IL12B,IL6,ITGB2,PLAT,PTGS2,TIMP1
valsartan		chemical drug		1.066		0.0116	CYBA,FGF2,FHOD3,GFAP,IL6,MMP2,NCF1,PTGS2,TIMP1
CDKN2A		transcription regulator		0.955		0.0116	BAX,BCL11A,CAPG,CCN2,CDK1,CDKN2C,CHAF1A,CXCL10,CXCR2,DHFR,DNTT,E2F1,EGR1,FANCA,FLT1,FMN2,GPRC5A,HGF,IL11,IL1A,IL6,IL7R,LIN28B,LIN9,MCM7,MMP2,MS4A1,PEG3,PTGS2,PTK2B,SERTAD1,TPM1
MAPK9	-2.096	kinase		-0.735		0.0118	BAX,BIRC3,CCN2,CDT1,DMD,EGR1,GADD45A,GADD45B,IL11,IL12B,IL6,ITGB4,KLF6,LMO7,MIF,NR3C2,PLAT,PLIN2,VDR
DDIT3		transcription regulator		0.037		0.0118	ANKRD1,ATF3,CHAF1A,DNAJA1,DPY19L4,HMOX1,IL12B,IL6,LCN2,LTBP3,NDRG1,PLAT,PPARGC1A,SIPA1L3,STX1A
tanespimycin		chemical drug		1.864		0.0118	AHR,ATM,BIRC3,CDK1,DNAJB1,HNRNPC,HSPA1A/HSPA1B,HSPA8,LDHA,MIF,MITF,PLAU,RBMX,SNRPE,SYN1
SMAD3		transcription regulator	Activated	2.198		0.0118	ANKRD1,CCL20,CCN2,CIITA,COL6A1,CXCL10,EGR1,GADD45B,GLI1,GLS,HMOX1,ID2,IL11,IL12B,IL6,JAM2,LHB,LINC00842,MXD1,NKX2-4,PABPC4,PCSK5,PPARGC1A,PTGS2,RHOB,THBS1,TIMP1,TPM1
IFN type 1		group		-0.677		0.0118	BCL6,CD69,CXCL10,DHX58,IFIT1B,IL12B,IL6,TNFSF13B
IFNA4		cytokine		0.064	bias	0.0118	AP1S3,ATP2B4,CD69,CXCL10,IL6,JAML,SLCO3A1,ZBP1
VHL		transcription regulator		0.517		0.0119	ADGRG1,CCN2,CDCP1,CLDN4,CXCL12,E2F1,EGLN3,ENO2,EPO,HMOX1,LOXL2,MAVS,MIF,NREP,RUNX1,SLC1A3
IL22		cytokine		-1.281		0.0119	CCL20,CXCL10,CXCL12,CXCR2,CYBA,FLG,HMOX1,IL12B,IL17C,IL1A,IL24,IL6,LCN2,MUC5AC,PTGS2,SERPINA3
molybdenum disulfide		chemical reagent		1		0.0119	AKR1C1/AKR1C2,AKR1C3,COL5A2,FLG,GREM1,HMOX1,HSPB7,IFI44,ITPR3,KISS1,MEGF6,NREP,SERPINB2,THBS1,TPM1,TUFT1
TEAD1		transcription regulator		1.353		0.0121	AMOTL2,CCN1,CCN2,COL5A2,MYH6,MYH7,PTGS2,PURB,THBS1,TPM1
SHC1		other		-0.349		0.0121	BAX,CD69,CXCL10,EGR1,GDA,IL13RA2,KLF2,MAP2K3,TFEC,THBD
TRAF6		enzyme		1.041	bias	0.0121	BIRC3,CCL20,CSF2,GABARAPL1,IL12B,IL6,MUC5AC,NCF1,SERPINA3,UBD
ETS2		transcription regulator		0.026	bias	0.0121	BRCA1,FLT1,HMOX1,HPGD,HPSE,IL12B,MKX,PLAU,SYK,TFEC
PDLIM2		other		0		0.0122	CCL20,CEMIP,CSF2,IFI44,IGFBP3,MDM1,MME,MPZL2,PRUNE2,SLC22A3,SPOCD1,SV2A
BMP10		growth factor		-0.466		0.0122	ALDH1A3,ANGPTL4,FCGR3A/FCGR3B,FGF2,GLI1,HPGD,ID2,LCN2,LEPR,SERPINA3,THBS1,TIMP1
ZEB1		transcription regulator		0.375		0.0122	ANKRD1,CCN1,CCN2,ITGB4,LHB,LOXL2,MMP2,MPZL2,PLAU,PTGS2,RAB25,THBS1
INS		other		-0.242		0.0126	ADCYAP1R1,AMOTL2,ASPH,CBS/CBSL,CCN1,CCN2,EGR1,GABARAPL1,HGF,IGFBP3,IL6,PLIN2,PLK2,PPARGC1A,PRDM16,PTGS2,RDH10,SLC2A2
QKI		other	Inhibited	-2.178		0.0128	CLEC4M,DACT1,GFAP,GPM6B,HLA-DOA,ITGB8,LAMP2,PPARGC1A,TUBB2B
MAPK3		kinase		0.426		0.0128	ARC,CCL3,CD69,CSF2,E2F1,EGR1,IL6,LHB,PPARGC1A,PTGS2,RGS2,THBS1,TIMP1
1-methyl-4-phenyl-1,2,3,6-tetrahydropyridine		chemical toxicant		-0.857		0.0128	BAX,EGR1,FGF2,FUBP1,GFAP,HMOX1,IL1A,IL6,MAP2,NRARP,PTGS2,PYCARD,RSRP1
RORA		ligand-dependent nuclear receptor		0.186		0.0129	ARSG,BRCA1,CDK1,CXCL10,CXCR2,CYP2C8,EPO,GADD45A,GADD45B,HPGD,HSD17B7,IL6,LCN2,MC1R,NOCT,PLIN2,PPARGC1A,PTGS2,SLC15A4,SLC2A13,SLC41A2,SULT1C3
SAA1		transporter		1.091		0.0131	ARG1,CCL3,CXCL10,IL12B,IL1RN,IL6,MMP2
CCR5		G-protein coupled receptor		1.402		0.0131	BAX,CCL3,CXCL10,CXCL12,IL12B,IL6,SLPI
ibuprofen		chemical drug		-1.159		0.0131	BACE1,GFAP,IL6,MMP2,PLIN2,PTGS2,SERPINA3
bafilomycin A1		chemical drug		0.436		0.0131	BACE1,CD151,CTNND2,CXCL10,MS4A1,PTGS2,RHOB
propofol		chemical drug		1.501		0.0131	BAX,EGR1,HMOX1,IL6,MMP2,NCF1,THBS1
naringenin		chemical - endogenous non-mammalian		0.913		0.0131	CLDN4,CXCL10,HMOX1,MMP2,PON1,PPARGC1A,PTGS2
MKNK1		kinase		1.32	bias	0.0132	ADAMTSL3,ANGPTL4,BAG3,BMP8B,CCN1,CLU,COL4A6,EGR1,HSPA4L,ID2,LCN2,MAPT,MGP,NREP,PDK1,PDLIM5,RSRP1,SGIP1,TP53BP1
KMT2A		transcription regulator		0.65	bias	0.0132	ARSG,BAG3,BCL6,CDKN2C,EGR1,EPHB4,KLF6,MKX,PIGZ,PRDM16,SLC16A6,TBATA
methamphetamine		chemical drug		-1.63		0.0132	BAX,BMP7,EGR1,GDA,GFAP,HMOX1,IL1A,IL6,LGALS1,MMP2,NAT8L,PPP3CB
SRC (family)		group		-1.254		0.0132	EGR1,FGF2,FLT1,IL12B,IL6,KLF2,NKX2-2,PTGS2
advanced glycation end-products		chemical - endogenous mammalian		-1.204		0.0132	BAX,CCN2,CXCL12,FGF2,IL6,KLF2,PTGS2,SLIT2
levodopa		chemical - endogenous mammalian		0.567		0.0132	ABCB8,ADD3,AIFM2,ARC,ARL3,ASTN1,BAX,CAPG,CD200,CHAT,CHST8,CIB2,CTXN1,CXCL12,DAZ2,DGKB,DLG2,DLGAP1,EIF4EBP2,FBLN1,FCGRT,GABARAPL1,GADD45B,GFAP,ITCH,ITPKA,KLF6,LAMP2,LINGO3,MBP,MITF,MXD1,NOCT,NPAS4,NRARP,NT5E,ONECUT2,OTULIN,PADI2,PAOX,PDE4DIP,PLK2,PTK2B,RASGRP1,RIMS1,RUNDC3B,SHANK3,SIPA1L3,SLC2A13,SLC2A6,SPINK8,SYN1,TMEM106C,TRERF1,VSTM2A,ZNRF1
uric acid		chemical - endogenous mammalian		0.487		0.0132	ATM,BRCA1,CCL3,CCN1,CCN2,CSF2,E2F1,HMOX1,IL12B,IL1A,IL6,LIG1,PRIM1,PTGS2
Calcineurin protein(s)		complex		-0.041		0.0133	ARC,CCL3,DUSP14,EGR1,ITCH,MYH7,PPARGC1A,PTGS2,RGS2,SLC8A2
SERPINE1		other		1.744		0.0133	ANKRD1,BCL6,CCN2,EGR1,FGF2,FLT1,HBA1/HBA2,HGF,IL6,PLAU
glucocorticoid		chemical drug		1.84		0.0133	AHR,BAX,CCL13,CCL3,CCN2,CD69,CLEC11A,CLU,CSF2,FBLN1,HLA-DOA,HMOX1,IGFBP3,IL11,IL12B,IL16,IL1A,IL1RN,IL6,MIF,NCF1,NOD1,PLAT,PPARGC1A,PTGS2,SERPINA3,SLPI,SPIB,VDR
miR-155-5p (miRNAs w/seed UAAUGCU)		mature microRNA		0.412	bias	0.0134	CCL20,CCL3,CCN1,CD209,CD69,CHAF1A,CUX1,DNAJB1,IKBKE,IL12B,IL1A,IL6,MAFB,NT5E,PDLIM5,PTGS2,TM6SF1,TXNRD1
ITGB1		transmembrane receptor		-1.093		0.0135	COL4A4,COL5A2,EPO,GFAP,IHH,IL12B,IL1RN,IL6,ITGB4,LTBP3,MMP2,PLAU,PTGS2,SIDT1,THBS1,TNFSF12
HOXA13		transcription regulator		-1.246		0.0137	BMP7,FGF8,IL6,PTGS2,SHROOM3
NTRK1		kinase				0.0137	CHAT,EGR1,GADD45A,LGALS1,SCN9A
P2RX7		ion channel		-0.277	bias	0.0137	BAX,CCL20,CXCL10,IL1A,IL6
LILRB1		transmembrane receptor		0.447	bias	0.0137	IL12B,MMP2,RECK,TENT5C,UCHL1
imiquimod		chemical drug		-0.56	bias	0.0137	CCL3,CXCL10,CXCL17,DNAJB2,E2F1,ERCC4,GLI1,HMOX1,IFITM1,IGFL3,IL12B,IL17C,IL1A,IL1RN,IL6,ITGB2,LCN2,LRG1,MITF,PTGS2,RNF213,RPA1,TNKS
ARHGAP31		other		-0.816		0.0139	BMP7,CCN2,COL6A1,GADD45B,ID2,SERTAD2
PRKD		group		0.873	bias	0.0139	CXCL10,HDAC5,IL12B,IL6,PPARGC1A,PTGS2
UPF2		other		0		0.0139	BMP5,CLU,CXCL10,KANK1,PTGS2,TSPAN12
NF1		other		1.342		0.0139	CBS/CBSL,FGF2,GLI1,MDK,MXD1,MYH7
CXCL12	2.087	cytokine		0.08		0.0139	AKR1C3,ANKRD12,ATRX,BAX,CD69,CXCL10,CXCL12,EGR1,GAD1,IL1A,IL24,IL6,ITGB4,LOXL2,MMP2,PLAU,PTGS2,RHOC,THBS1,TIMP1,XRCC3
lenalidomide		chemical drug		-0.627		0.014	ANTXR1,CAV2,CCL3,CDKN2C,COX11,DEPP1,FZD10,FZD2,GINS4,GPR68,HILPDA,IRF4,MAP2,PDK1,RASSF4,RNF213,ROR1,SCN9A,SIPA1L2,TCF7L1,TNFSF13B,USP9X,UTRN,WNT1,ZNF148
Nos		group		1.067		0.0141	ARC,EGR1,HMOX1,TIMP1
PFKFB3		kinase		0.997		0.0141	CDK1,CXCL12,FGF2,IL6
ANGPTL2		other		0.882		0.0141	BMP7,IL12B,IL6,LGR5
GABBR1		G-protein coupled receptor		-0.272		0.0141	CASR,IHH,IL6,KISS1
Gm12602		other		1.982	bias	0.0141	BRSK1,CSF2,IL24,SERPINB2
RHOB	3.356	enzyme		-1.131		0.0141	IL6,ITGB2,PTGS2,RHOB
BAY 61-3606		chemical drug		1.966	bias	0.0141	CSF2,IL6,MAPT,PYCARD
caffeic acid		chemical drug		0.762		0.0141	AHR,AKR1B1,HGF,PTGS2
OSMR		transmembrane receptor		0.492		0.0141	BAX,BIRC3,CXCL10,DHX58,IL6,IL6ST,LRG1,PHF11,TIMP1
WWTR1		transcription regulator	Activated	2.791		0.0142	ANGPTL4,CCN1,CCN2,ID2,IL1A,IL6,ITGB2,ITGB8,LAMA3,LINC02873,SLC25A41,TMPRSS7,TSBP1,WDR49
NLRP3		other		0.457		0.0142	ARG1,ATM,BRCA1,CCL20,CD69,CXCL10,HMOX1,IL6,LIG1,PRIM1,PTGS2,TNFSF13B
mir-155		microRNA		-1.331		0.0144	ARG1,BCL6,CCL3,CD209,CD69,CXCL10,DNAJB1,HMOX1,IKBKE,IL12B,IL6,IRAK3,IRF4,MME,PTGS2,SLC2A6
ALKBH5		enzyme				0.0145	BRCA2,CLU,DNAJA1,EIF4G3,HSPA8,MBP,OTOF,RGS2,RPA1,STON1,UHRF1
isotretinoin		biologic drug		0.519		0.0145	ALDH1A3,HPGD,IGFBP3,IL12B,IL6,LCN2,PTGS2,RARG,S100A2,SERPINA3
geneticin		chemical toxicant				0.0146	BAX,HGF,PLAT
CLEC14A	-2.472	other				0.0146	EGR1,IL6,NPHS2
tryptase		group				0.0146	BAX,CXCL10,PLAT
AGRN		other				0.0146	MAP2,MAPT,UTRN
EIF4EBP3		other				0.0146	IL12B,IL6,PTGS2
FGF3		growth factor				0.0146	MMP2,PLAT,PLAU
TPM3		other				0.0146	ITGA1,MMP2,TNFRSF25
PTGES3		enzyme				0.0146	ABCC3,SOX3,TM4SF1
NEK6		kinase				0.0146	CXCL10,IL6,PTGS2
ANPEP		peptidase				0.0146	IL1RN,IL6,NDRG1
GABP		complex				0.0146	BRCA1,HPSE,IL7R
racemic flurbiprofen		chemical drug				0.0146	HPGD,IL24,PTGS2
MCC950		chemical reagent				0.0146	CXCL10,IL6,PYCARD
tolbutamide		chemical drug				0.0146	EGR1,ITPR2,ITPR3
VDR	2.328	transcription regulator		-1.422		0.0146	ABCC3,ATM,ATP2B1,BAX,BMP7,BRCA1,CASR,CDC45,CDT1,CHAF1A,CSF2,CXCL10,EGR1,GADD45A,GLI1,IGFBP3,IL12B,IL1A,IL1RN,IL6,LGALS1,PLIN2,PTGS2,THBD,VDR
PPARD		ligand-dependent nuclear receptor		-1.66		0.0146	ANGPTL3,ANGPTL4,ARG1,ASS1,CCL20,CDK1,DHRS2,EGR1,FLT1,HMGCS2,IKBKE,IL12B,IL13RA2,IL6,LDHA,MMD2,PDK1,PLAT,PLIN2,PPARGC1A,PTGS2,RASGRP1,SIRT5,SLC22A3,SLC2A2,THBS1
SQSTM1		transcription regulator		-0.396		0.0147	ATM,CXCL10,EGLN3,HMOX1,IL12B,IL6,PLAT,PLK2
pituitary adenylate cyclase-activating polypeptide		biologic drug				0.0148	BAMBI,EGLN3,EGR1,ITGA1,PLK2,SLC41A2,STOM
5-fluorouracil		chemical drug		0.203		0.0152	ATF3,BAX,BNIP3L,CDK1,CLU,E2F1,EGR1,ELOB,FXYD3,GADD45A,HMOX1,HNRNPC,HSPA4L,HSPA8,IL1A,ITGB4,LCN2,LDHA,MXD1,NNT,PLK2,PTGS2,RAP2B,RBMX,RHOB,RPS4X,SLC7A11,SNRPE,STOM,THBS1,UBD,VDR
RAS		group		0.051		0.0153	CCN2,CLDN4,CSF2,CXCL10,EGR1,HMOX1,IL11,IL1A,IL24,IL6,LHB,MITF,MMP2,PLAU,PTGS2
PRKN		enzyme				0.0154	CCL13,CCL20,CCL3,CSF2,CXCL12,FUBP1,IGFBP3,IL1A,IL6,MIF,PLK2,SERPINB2
CpG oligonucleotide		chemical drug		-0.03		0.0155	AHR,BAX,CSF2,CXCL10,EGR1,FCGRT,GBP6,IFIT1B,IL12B,IL6,MARCO,OAS2,PTGS2,RASSF4,SYK,THBS1,TNFRSF17,TNFSF13B,ZBP1
gentamicin C		chemical drug		-0.333	bias	0.0156	BIRC3,CACNG5,CLDN4,CLU,DMD,EFEMP2,LCN2,RBM3,TIMP1
emodin		chemical drug		-0.863		0.0156	ABCB1,ARG1,BAX,CLDN4,CXCL10,HLA-DOA,IL6,IRF4,MMP2
Lh		complex	Inhibited	-2.202		0.0158	ADCY7,ADGRG1,AKAP12,ATP2B1,BCL6,BNIP3L,DUSP14,EEF1B2,EGR1,GADD45B,GEM,HSD17B7,IL6,MAFB,MAP2K3,MAPRE2,MMP2,PDLIM3,PLAT,PLCL1,PTGS2,RGS2,RHOB,RPL13,RUNX1,SFRP4,SLC7A11,SLIT2,STARD5,TBX2,THBS1,TPM1
TCR		complex		-0.723		0.0158	AK2,ARHGEF1,BIRC3,CCL3,CD200,CD69,CD8B,CSF2,CXCL10,DHX58,EGR1,GADD45B,IFI44,IL16,IL24,IL6,IL7R,IRF4,KLF2,LMNB1,MAPK9,N4BP1,PDE3B,PFDN6,PGK2,PTK2B,RASGRP1,RPS4X,RUNX1,SERPINA3,SLAMF1,TNFSF13B,VDR,ZNFX1
ADAM12		peptidase		-1.105		0.0159	CCN2,COL4A5,COL5A2,CSF2,GREM1,HGF,IGFBP3,LAMB3,MGP,S100A1
OSCAR		other		-0.447		0.0161	CCL20,FZD2,IL12B,IL1A,IL1RN,TLR8
IGF2BP1		translation regulator		-0.956		0.0161	BCL11A,GADD45A,GLI1,HBD,LGALS1,LIN28B
ANXA2		other		-1.432		0.0161	BAX,GADD45A,IGFBP3,IL6,MMP2,PTGS2
MAOA		enzyme		1.094	bias	0.0161	AMOTL2,CCN1,CCN2,IGFBP3,IL1A,IL6
4-(2-aminoethyl)benzenesulfonylfluoride		chemical - protease inhibitor		0.398		0.0161	ATP1A2,HMOX1,MATN3,MITF,SERPINI1,TNFRSF14
salmonella minnesota R595 lipopolysaccharides		chemical - endogenous non-mammalian		-0.935	bias	0.0162	CCL20,CXCL10,EGR1,IFIT1B,IKBKE,IL12B,IL1A,IL6,ITPR2,MT1X,PILRA,PTGS2,SERPINB2,TFEC
IRF8		transcription regulator		0.012		0.0163	ATF3,BANK1,BAX,BCL6,CIITA,EGR1,FANCF,IFIT1B,IL12B,IL6,IRF4,KLF6,MAFB,MS4A1,PCDH7,TNFSF13B
plumbagin		chemical toxicant		1		0.0163	BAX,BIRC3,IL6,PRKCE,PTGS2
NfkB-RelA		complex		-1.362	bias	0.0163	CCL13,CCL3,CSF2,IL6,PTGS2
USP19		peptidase		0.536		0.0163	BIRC3,CXCL10,FBXO32,IL6,LCN2
COMMD1		transporter				0.0163	BIRC3,EGLN3,LDHA,PDK1,TLR1
2-(4-amino-1-isopropyl-1H-pyrazolo[3,4-d]pyrimidin-3-yl)-1H-indol-5-ol		chemical reagent		0.924		0.0163	AHR,ANKRD1,ARHGEF4,ATF3,BCL6,CCN2,CDC45,DTL,EGR1,HAUS6,IL1RN,IL24,KIF14,KLF6,MAP2K3,MCM10,PTGS2,RPA1,SMC2
docosahexaenoic acid		chemical drug		1.433		0.0163	ARG1,BAX,CCL3,CCN2,EIF2A,FADS2,HMOX1,HPGD,IL12B,IL6,LDHA,LOXL2,MAPT,MMP2,PDE5A,PLAT,PTGS2,THBS1,TIMP1
salirasib		chemical drug	Activated	2.781		0.0164	ATF3,COL5A2,ENO2,LDHA,LGALS1,P4HA1,PLAT,PLAU
DETA-NONOate		chemical reagent		1.212		0.0164	BIRC3,CCL3,HMOX1,IL6,LOXL2,PDE3B,PTGS2,TIMP1
RB1		transcription regulator		-0.783		0.0165	ATF3,BAX,BRCA1,CCL20,CCN2,CCNL1,CDK1,CDT1,CHAF1A,CSF2,DHFR,E2F1,E2F5,EGR1,FANCA,FGF2,FLT1,GADD45A,GADD45B,GEM,GPR63,GPRC5A,ID2,IL16,IL6,IL6ST,KLF10,LGR5,LIG1,LOXL2,MAP2K3,MCM10,MCM7,MMP2,MSN,MXD1,MYH6,MYH7,PPARGC1A,RHOB,SLC22A18AS,STK3,TNNT1,UXT
maslinic acid		chemical - endogenous non-mammalian				0.0166	BAX,GPRC5A,IL6ST,ITPR2,MSN,PLCB2,PRKCE,PTGS2,SLC1A3,SLC2A2,SORBS1,THBS1
miR-146a-5p (and other miRNAs w/seed GAGAACU)		mature microRNA	Activated	2.201	bias	0.0166	BRCA1,IL1RL2,IL6,MBP,MCM10,NOVA1,PLEKHA4,RAD54L,TIMELESS,TLR1,TRIM14,UHRF1
HOTAIR		other		-0.24		0.0167	ABL2,GREB1,IFITM1,IL6,JAM2,LAMB3,MMP2
TXNRD1	2.425	enzyme		-0.896		0.0167	ABCC3,ACOX2,AOX1,BAX,HMOX1,SRXN1,TNFRSF25
fasudil		chemical drug		1.948		0.0167	ARG1,CCN2,GFAP,IL6,MIF,MMP2,SLC1A3
PDX1		transcription regulator		-1.081		0.0167	AKR1B1,ARL4D,ATF3,EGR1,FBXL17,FGF2,GFAP,IAPP,ID2,IGFBP3,IL6,KLF10,KLF6,MAP2,MAPT,MITF,NKX2-2,SLC2A2,SLC6A6,TIPRL
PRDM5		transcription regulator				0.0171	CACNA1C,CEMIP,CKLF,CLDN16,ENO2,GADD45B,ID2,NREP,RUNX1,S100A2,TCEANC
RRP1B		transcription regulator				0.0171	ADCY7,BMP7,BRCA1,BRCA2,CDK1,DHFR,GADD45A,HSP90AA1,ITGB2,RARG,RPA1,RPL13,VDR
IL2RG		transmembrane receptor		-0.333		0.0171	ARHGAP45,BCL6,CSF2,CXCL10,DNTT,IKBKE,IL6,IL7R,KLF2
NRG2		growth factor				0.0171	CCN1,CCN2,DNAJB2,E2F1,EGR1,GAD1,HMOX1,TNFRSF25,ZNF33B
BACH2		transcription regulator		0.348		0.0171	AHR,BCL6,EGLN3,FAM20C,HMOX1,IL6,IRF4,MAFB,PDE3B
rotenone		chemical toxicant		-0.104		0.0171	BAX,BIRC3,GFAP,HMOX1,IL6,MAPT,PDK1,PTGS2,TIMP1
lomustine		chemical drug		-1	bias	0.0171	BIRC3,CACNG5,CDCP1,CLDN4,CLU,ITGB4,LCN2,RBM3,TIMP1
NKX2-3		transcription regulator		0.426		0.0172	ANGPTL4,AOC3,BCHE,CBS/CBSL,CLEC1A,DHX58,DYNLT2B,FGF2,HCG4,IL7R,KLF2,MAP2,MCTP1,MMRN1,PLEKHA4,PNPT1,PTGS2,RNF213,TMEM158,UACA,XAF1,ZNFX1
TBX2	2.491	transcription regulator		-1.929		0.0173	ATF3,CCNL1,CDK1,CDKN2C,CDT1,DMTF1,E2F1,LIG1,MCM7,SMC2
minocycline		chemical drug		0.569	bias	0.0173	ATF3,BAX,CSF2,GFAP,IL1A,IL6,IL6ST,MBP,MMP2,PTGS2
Alpha catenin		group		1.283	bias	0.0173	ADAM8,BIRC3,COL5A2,COL6A1,CXCL10,CXCL12,IL6,IL6ST,LAMA4,MMP2,PLAU,PTGS2,RHOC,TIMP1
3-deoxy-2-octulosonic acid(2)-lipid A		chemical - endogenous non-mammalian		-1		0.0176	CXCL10,IFIT1B,IL6,PTGS2
Foxo		group				0.0176	ABCB1,FBXO32,GADD45A,IL7R
NOP2		other		0	bias	0.0176	ANGPTL4,ASS1,BAX,SLC1A3
PSMB8		peptidase		0.415		0.0176	IL1A,IL6,KCNJ2,PTGS2
LBP		transporter				0.0176	CXCL10,CXCR2,IL1RN,IL6
IL1RAP		transmembrane receptor		-0.152		0.0176	CCL20,CSF2,CXCL10,IL6
TNK1		kinase		-0.762	bias	0.0176	IFIT1B,IL6,OAS2,TLR8
NBEAL2		other		-1		0.0176	CKLF,CXCL10,MITF,THBS1
USP1		peptidase		-0.152		0.0176	CLDN4,FANCD2,LOXL2,TIMP1
HDAC8		transcription regulator				0.0176	BAX,BMP7,MMP2,STX1A
Go6983		chemical drug		0.106		0.0176	CCN2,FLT1,PRKCE,PTGS2
ethyl pyruvate		chemical drug		1.982		0.0176	BAX,HMOX1,IL6,PTGS2
phenyl-N-tert-butylnitrone		chemical reagent		1.165		0.0176	HMOX1,HSPA1A/HSPA1B,IL6,PTGS2
AKT1		kinase		-0.472		0.0178	ABCB1,AKR1C1/AKR1C2,ANKRD1,ASS1,BAX,BIRC3,CD69,CLU,CXCL10,E2F1,EGR1,EPO,FBXO32,FGF2,HMOX1,IL11,IL12B,IL6,LCN2,MBP,MMP2,MYH6,MYH7,PPARGC1A,PTGS2,RHOB,THBS1,TIMP1
SOX2		transcription regulator	Inhibited	-2.932		0.018	ABCC3,ABCC6,AHR,AMOT,ARHGEF10,ATF3,BFSP2,CASR,CCL20,CCN2,CER1,CXCL10,CXCL12,EFEMP1,FBXO15,FLT1,GADD45B,GJC3,GLI1,GREB1,ID2,IER5L,IL6,ITPR2,KANK1,KLF6,KRT27,MBP,NKX2-2,NRARP,PARVB,PDK1,PEG3,S100A1,S100A13,SLC7A11,SOX8,TGM1,TNFRSF14,TNNI1,TXNRD1,ZNF148,ZNF488
deoxycholate		chemical - endogenous mammalian		-1.431		0.0182	BAX,EGR1,GLS,HPGD,IL6,PLAU,PTGS2,SLC1A3
SATB2		transcription regulator		0.816		0.0182	BAX,CDH3,CHAT,CXCL10,E2F5,EFEMP1,IFI44,SLAIN1
EZR		other		-0.849		0.0184	ATF3,BAX,IL6,ITGB4,MMP2,PTGS2
ACE2		peptidase		1.732		0.0184	CCN2,CXCL10,IL12B,IL6,MMP2,PTGS2
cinnamaldehyde		chemical toxicant	Activated	2.198		0.0185	CCN2,EGR1,HMOX1,HSPA1A/HSPA1B,PRDM16,PTGS2,SLC2A12,SLC7A11,SRXN1,TGFB1I1,TRPA1
WBP2		transcription regulator		0.775		0.0185	ALPK1,C16orf87,COL4A6,CORO1C,EGR1,HNMT,LGR5,PEG10,PIMREG,PTGS2,SLC1A3,SLC7A11,STX3,ZNF367,ZNF680
concanavalin a		chemical drug		-1.279	bias	0.0185	BAX,CCL3,CD69,CSF2,CXCL10,EGR1,IL1RN,IL6,IRF4,ITGB2,LAMP2,LGALS1,MIF,PTGS2,RGS2
HNF1B		transcription regulator		1.55		0.0185	CDK1,COL5A2,FZD2,HMGA2,HNF4G,IGFBP3,IHH,MAFB,MMP2,MPZL2,PKHD1,PLAU,S100A2,SLC2A2
raloxifene		chemical drug		-0.336		0.0186	ANXA3,CLU,CXCL12,GPRC5A,GREB1,HMOX1,HSPA1A/HSPA1B,IL6,KLF6,MIF,MMP2,NDRG1,PLK2,PTGS2,SLIT2,THBD,TIMP1,TM4SF1
lipid A		chemical toxicant		-0.342	bias	0.0188	CXCL10,IFIT1B,IL12B,IL6,MARCO,SYK,THBS1
conjugated linoleic acid		chemical drug		0.025		0.0188	ANGPTL4,CBS/CBSL,IL1RN,ITGB2,PPARGC1A,PTGS2,VEGFD
DMP1		other	Activated	2.06		0.0188	ADD3,DSPP,E2F5,IHH,IL6,PIANP,SLC6A9
ATP2B2		transporter		0.378		0.0188	BAX,GADD45A,LTBP3,MMP2,SERPINA3,UBD,ZBP1
ANXA1		enzyme		0.094		0.0188	CD69,IL6,ITGB2,MMP2,PLAU,PTGS2,VEGFD
SIRT1 inhibitor III		chemical drug		-0.61		0.0188	BAX,CPE,IL12B,IL6,POLR1C,POLR1D,SLC2A2
sildenafil		chemical drug		0.478		0.0188	FLT1,GFAP,HMOX1,PDE5A,PTGS2,TRPC1,VEGFB
baicalein		chemical drug		1.855		0.0188	ABCB1,BAX,EPO,HMOX1,IL6,MMP2,PTGS2
methylmercury		chemical toxicant		-1.414		0.0188	BAX,EGR1,HMOX1,ID2,IGFBP3,IL6,RHOB,SLC1A1,STOM
triamterene		chemical drug		-1	bias	0.0188	BIRC3,CDCP1,CLDN4,CLU,EFEMP2,ITGB4,LCN2,RBM3,TIMP1
NEIL2		enzyme		0.686		0.0188	BCL6,CCL20,CXCL10,CXCR2,IL1A,IL1RN,IL6,ITGB2,PTGS2,TLR1
ursolic acid		chemical drug		1.085		0.0188	AKR1B1,ATF3,BAX,CD69,FGF2,MBP,MMP2,MUC5AC,PTGS2,SLC6A9
LDL		complex		-0.358		0.0189	ATF3,CBS/CBSL,CCL20,CCL3,CCN2,CDK1,CSF2,CXCL10,CYP2C8,EGR1,HMOX1,IFITM1,IGFBP3,IL12B,IL1A,IL1RN,IL6,IRAK3,ITPR2,LAMB3,MMP2,NCF1,PLAT,PLAU,PLIN2,PTGS2
atorvastatin		chemical drug		1.192		0.0189	ABCB1,ABCC3,CCN1,CCN2,CD69,CYBA,DMD,EGR1,FLT1,GADD45B,GLI1,HBA1/HBA2,HMOX1,HSD17B7,IL6,ITGB2,LMOD3,MMP2,PLAT,PNPT1,PTGS2,RHOB
E. coli B5 lipopolysaccharide		chemical - endogenous non-mammalian		-0.646		0.019	BCL6,BIRC3,CCL20,CD69,CSF2,CXCL10,CXCR2,DNAJB2,HMOX1,IL11,IL12B,IL13RA2,IL16,IL1A,IL6,IL6ST,IL7R,IRAK3,NCF1,PPARGC1A,PRDM16,PTGS2,RHOB,SPINT2,THBS1
PDGF-AA		complex		0.108		0.0192	CDK1,FGF2,GFAP,HGF,IL6
MST1		growth factor		-0.223		0.0192	CCN2,IL12B,IL1RN,IL6,PTGS2
miR-23a-3p (and other miRNAs w/seed UCACAUU)		mature microRNA		0.519	bias	0.0192	CXCL12,FBXO32,LMNB1,PLAU,POU4F2
IL36G		cytokine		0.141		0.0192	CCL20,CSF2,CXCL10,IL12B,IL6
ERF	-2.869	transcription regulator		-1		0.0192	CDH13,COL4A6,CSF2,P2RY2,UTRN
BAG1		other		-1.091		0.0192	ADAM7,GADD45A,MAPT,PLAU,PTGS2
IOX2		chemical reagent	Inhibited	-2.236	bias	0.0192	ENO2,LOXL2,NDRG1,P4HA1,PDK1
KN-62		chemical drug		0.651	bias	0.0192	ATF3,EGR1,IL6,MYH7,PTGS2
corticosterone		chemical - endogenous mammalian		0.395		0.0194	ARC,ATP2B1,BACE1,CCN2,COL6A1,CYBA,FGF2,GFAP,IL6,LHB,NR3C2,PPARGC1A,PTGS2,SLC2A2,TIMP1,TIMP4
NR4A1		ligand-dependent nuclear receptor		0.611		0.0195	AKR1C1/AKR1C2,ATF3,ATP4B,CCN2,CD69,COL6A1,COX11,COX6B2,CSF2,CXCL12,E2F1,ENO2,GREM1,HMOX1,IL12B,IL16,IL6,ITGB4,MUC5AC,NT5E,PDK1,PGK2,RASSF4,RBKS,SLC37A2,SPINT2,SUCLG2
KDM5B		transcription regulator		1.805		0.0196	BRCA1,CCN2,CDK1,E2F1,EGR1,GADD45A,GAL,GREB1,JADE2,MPC1,MT1F,MT1X,NCAPH,PDE3B,RECQL
GW3965		chemical reagent		0.394		0.0197	ABHD5,ANGPTL3,CXCL10,FADS2,IL12B,IL1RN,IL6,MYLIP,PKIB,PLIN2,PTGS2,SLC2A2,SYN1,UHRF1
miR-124-3p (and other miRNAs w/seed AAGGCAC)		mature microRNA		1.84	bias	0.0199	ABHD5,AHR,AK2,ARHGAP29,ARHGEF1,CCN2,CDCA7,E2F5,EGR1,FAM83H,HDAC5,KANK1,LMNB1,NR3C2,RARG,RDH10,RHOG,SLC15A4,STOM,SUCLG2,TMEM248,UHRF1,ZNF367
TEAD		group				0.0199	CAV2,CCN1,CCN2
GPX8		enzyme				0.0199	CXCL10,IL6,ITGB4
PANX1		transporter				0.0199	HMOX1,IL1A,MITF
RSPO3		kinase				0.0199	GLI1,IL6,PTGS2
rhesus theta-defensin 1		chemical - endogenous mammalian				0.0199	IL12B,IL1A,IL6
TRPM8		ion channel				0.0199	CIRBP,HSPA1A/HSPA1B,RBM3
EEF1A2	-2.498	translation regulator				0.0199	CYBA,ITGB2,NCF1
CD244		transmembrane receptor				0.0199	CCL3,CSF2,EGR1
PDK2		kinase				0.0199	ARG1,IL6,IRF4
FRMD6		other				0.0199	CCN2,IGFBP3,RASSF4
NCR1	-2.632	transmembrane receptor				0.0199	CD69,CSF2,NCR1
PCBP2		other				0.0199	CCN1,CCN2,MAVS
MAP3K4		kinase				0.0199	MMP2,MPC1,PTGS2
pubchem compound 11368987		chemical reagent				0.0199	CXCL10,IL6,TNFSF13B
hydroxychloroquine		chemical drug				0.0199	CD69,IL6,NCF1
largazole		chemical - endogenous non-mammalian				0.0199	ANGPTL4,FGF2,PDK1
acitretin		chemical drug				0.0199	IL12B,IL6,TGM1
mastoparan		chemical toxicant				0.0199	CXCL10,IL12B,IL6
polymyxin B		biologic drug				0.0199	HGF,IL12B,IL6
TFRC		transporter		0		0.0199	ADGRG1,ATF3,CD300A,CDK1,FAM20C,GADD45A,HMOX1,ID2,ITGB2,LDHA,SRXN1
STEAP3		transporter		-0.263	bias	0.0201	CCN2,EFNB3,FGF2,FRMD5,GCNT2,HSPA8,MYH7,P4HA1
FOSL2		transcription regulator		-0.747		0.0201	BRCA1,CSF2,HPGD,ITGB4,KISS1,MMP2,SERPINB2,TIMP1
CST5		other	Activated	2.413		0.0205	AKAP12,AKR1C1/AKR1C2,ANXA3,ARHGAP29,CEMIP,CHD2,CHD3,DNAJB4,EEF1B2,FBXO2,GDA,GPRC5A,HNRNPC,ITPR3,MSN,NT5E,PARP4,PDLIM5,RAB25,RBM3,RRP15,RUNX1,SH3TC2,SLC1A3,SLC7A11,STN1
NFKB2		transcription regulator		0.099		0.0205	AKR1B1,BIRC3,CA8,CCL20,CXCL12,DMTF1,HLA-DOA,IRF4,KCNMB4,MMP2,PTGS2,SCN9A,STN1,SYN1,TMEM35A,TNFRSF14
HAND2		transcription regulator	Activated	2.166		0.0206	ECM2,GREM1,HSPB7,IL11,IL6,MYH6,PDLIM3,PTGS2,TPM1
Pdgf (complex)		complex		-1.428		0.0206	BAX,CYBA,EGR1,FGF2,HMOX1,MCM7,MMP2,PLAU,PTGS2,SV2A,THBD,TIMP1
treprostinil		chemical drug				0.0207	CSF2,IL6
TNIP3		other				0.0207	IL12B,IL6
Carlr		other				0.0207	IL1A,PTGS2
ATP6V0D2		transporter				0.0207	IL12B,IL6
HSPBP1		other				0.0207	HSPA1A/HSPA1B,HSPA1L
ALX3		transcription regulator				0.0207	GFAP,MITF
cathepsin L inhibitor		chemical drug				0.0207	FTO,MYH7
Sapk		group				0.0207	FBXO32,GADD45A
PX 478		chemical drug				0.0207	LDHA,PDK1
GALNS		enzyme				0.0207	GFAP,MAP2
IBSP		other				0.0207	MMP2,THBS1
DTNB		other				0.0207	DMD,SYN1
CELA2A		peptidase				0.0207	MUC5AC,SLPI
FBLN2		other				0.0207	FBLN1,MMP2
miR-324-5p (miRNAs w/seed GCAUCCC)		mature microRNA				0.0207	GLI1,RUNX1
BOK		other				0.0207	ITPR2,ITPR3
VSX2		transcription regulator				0.0207	MITF,TFEC
17-epi-resolvin D1		chemical - endogenous mammalian				0.0207	IL6,PTGS2
ARSA		enzyme				0.0207	E2F1,MBP
SOS1		other				0.0207	CD69,PLAU
SLC7A11	2.156	transporter				0.0207	EPO,SLC7A11
FSCN1		other				0.0207	CXCL10,MMP2
LSM1		other				0.0207	CDK1,NEK2
RGD1560225		other				0.0207	ITPR2,PTGS2
SNAPIN		other				0.0207	BACE1,IL6
WARS1		enzyme				0.0207	FGF2,IL6
Cyp2a12/Cyp2a22		enzyme				0.0207	ABCB1,PPARGC1A
PPP1CC		phosphatase				0.0207	BAX,IL6
HS6ST2		enzyme				0.0207	FGF2,IL6
TXN2		enzyme				0.0207	CYBA,NCF1
N-hydroxy-2,2-diphenylacetamide		chemical reagent				0.0207	IL12B,IL6
carboxyamido-triazole		chemical drug				0.0207	BAG3,MMP2
liarozole		chemical drug				0.0207	TGM1,VDR
trimetazidine		chemical drug				0.0207	CCN2,PPARGC1A
1,1-dimethyl-4-phenylpiperazinium iodide		chemical drug				0.0207	IL12B,IL6
nabumetone		chemical drug				0.0207	MYH6,UTRN
ethyl linoleate		chemical - endogenous mammalian				0.0207	FADS2,PTGS2
salsalate		chemical drug				0.0207	MAPT,NCF1
cadmium sulfate		chemical toxicant				0.0207	HMOX1,PTGS2
vanadium pentoxide		chemical toxicant				0.0207	CXCL10,PTGS2
1-eicosapentaenoylglycerol		chemical reagent				0.0207	MMP2,PTGS2
Phe-Pro-Arg-chloromethyl ketone		chemical - protease inhibitor				0.0207	FLT1,HMOX1
microcystin-LR		chemical toxicant				0.0207	IL6,MMP2
flavone		chemical - endogenous non-mammalian				0.0207	PON1,PTGS2
tiotropium		chemical drug				0.0207	MMP2,MUC5AC
tyrphostin AG 18		chemical drug				0.0207	AKR1C3,IL6
Vi capsular polysaccharide		chemical drug				0.0207	IL12B,IL6
Co2+		chemical - endogenous mammalian				0.0207	EPO,NDRG1
AKT inhibitor VIII		chemical reagent		-0.816		0.021	BAX,IL6,IL7R,KLF2,MMP2,NR3C2
SYK/ZAP		group		-1.103	bias	0.021	CD69,IL6,IRF4,PTGS2,RPA1,TIMP1
LILRB4		other		-0.259	bias	0.021	CXCL10,ICAM4,IL1A,IL6,IRF4,PTPN22
IL17RA		transmembrane receptor		-0.371		0.021	CCL20,CXCL12,CXCR2,IL1A,IL6,TIMP1
E2f		group	Inhibited	-2.086	bias	0.021	BRCA1,CDC45,CDK1,DHFR,DLEU1,E2F1,FANCD2,ITGB4,KNTC1,LIG1,MCM10,RECQL,TGM1,UXT
VitaminD3-VDR-RXR		complex		1.118		0.021	CASR,CSF2,CXCL10,GADD45A,IGFBP3,MXD1,THBD
mir-19		microRNA		0.507		0.021	CCN2,E2F1,IL6,MAP2K3,MYH7,MYLIP,THBS1
SMAD4		transcription regulator		0.557		0.0211	ANGPTL4,BMP7,CCL20,CCN2,CDH3,GADD45A,GADD45B,GLI1,HMGA2,HMOX1,ID2,IHH,IL11,IL12B,IRAK3,JAM2,LINC00842,PILRA,PLAU,PTGER2,PTGS2,PTK2B,RUNX1,SERTAD1,THBS1,TIMP1,TPM1
H89		chemical drug		-0.732		0.0213	BAX,CCL3,EGR1,FGF2,HMOX1,IL11,IL6,ITPR2,ITPR3,MITF,MMP2,MUC5AC,PDE3B,PLAU,PPARGC1A,PTGS2,RUNX1
IRF1		transcription regulator		-0.086		0.0214	ADAM8,APOL6,BAX,CCL20,CIITA,CXCL10,E2F1,ERAP1,IFI44,IFITM1,IL12B,IL6,IRF4,OAS2,PCDH7,PTGS2,SLPI,TNFSF13B,UBD,XAF1
15(S)-HETE		chemical - endogenous mammalian		-0.188		0.0215	EGR1,FGF2,MMP2,PTGS2
Fcgr3		group				0.0215	BAX,CSF2,IL1RN,ITGB2
C-21		chemical drug		0.152		0.0215	CCN2,IL6,NCF1,TIMP1
p85 (pik3r)		group		-1.192		0.0215	IL6,MMP2,NDRG1,PTGS2
ARHGDIG		other		1	bias	0.0215	COL5A2,KANK1,PALLD,RGS2
EREG		growth factor		-0.975		0.0215	FGF2,IL12B,IL6,PTGS2
GAB1		other		0.528		0.0215	ARG1,CXCL10,EGR1,IL6
NCR2		transmembrane receptor		-0.762	bias	0.0215	CCL20,CSF2,PTGS2,THBS1
CH-223191		chemical reagent		-1.067		0.0215	AHR,CSF2,NT5E,PTGS2
clenbuterol		chemical drug		0.497		0.0215	FBXO32,IL1RN,PPARGC1A,VDR
piperine		chemical drug		0.781		0.0215	ABCC3,BAX,IL6,PTGS2
testosterone		chemical - endogenous mammalian		0.645		0.0217	ANKRD1,ANXA3,ATP2B1,BAX,BMP7,CLU,CRHR2,EGR1,EIF4G3,EPO,FBXO32,FGF8,GADD45A,HMGCS2,HSPA1A/HSPA1B,IGFBP3,IL6,KISS1,LGALS1,LHB,NDRG1,PDE3B,PDE5A,PKIB,PLAU,PRKCE,PTGS2,RARG,SLC6A9,STK11,STX3,SYK,THBS1,TXNRD1
VEGFA		growth factor		0.483		0.0217	ABHD5,BAX,CCN1,CCN2,CSF2,CXCL10,CXCL12,CYB5B,DBT,E2F1,EGR1,EPHB4,ERAP1,FGF2,FLT1,HMOX1,IKBKE,IL6,ITGA1,PLAT,PLAU,PPARGC1A,PTGS2,RUNX1,THBD,THBS1,TIMP1,TLR1
tazemetostat		chemical drug	Activated	2.681		0.0217	AMOT,ANKRD1,BCL11A,BMP5,CDCA7,CUX1,E2F5,EFNB3,FGF2,FUBP1,HMGA2,HMGN5,LGALS1,LGR5,LIN28B,LIN9,LMNB1,MAP2,MSN,PAK2,PDLIM5,PKN3,PLK2,POU4F2,RGS19,SERPINI1,SETDB1,UCHL1
CX3CR1		G-protein coupled receptor	Activated	2.286		0.0218	AHI1,ARL3,C3orf18,DNAI1,DYNC2H1,EGR1,FGF2,HMOX1,HYDIN,IL1A,IL6,MDM1,PKHD1,SLC16A6,SLC2A2,STX3,SYN1,TUFT1
GW9662		chemical reagent		-0.487		0.0221	ANGPTL4,BAX,CCN2,EGLN3,HGF,IL6,LCN2,MCM7,PLIN2,PPARGC1A,PTGS2,TIMP4
nifedipine		chemical drug		0.317		0.0222	ABCB1,ABCC3,ATP2B1,ATP2B4,CACNA1C,IL1A,IL6,MYH7,PTGS2,SERPINB2
TXNIP		other		-1.024		0.0222	BCL6,IAPP,IL6,KISS1,LDHA,NPHS2,PPARGC1A,PTGS2
Rxr		group				0.0223	ANGPTL4,BMP7,CYP2C8,EFNB3,GADD45A,HR,IL1A,IL6,ITGB2,MGP,MMP2,PLIN2,PTGS2
RNY3		other		0.447	bias	0.0224	CXCL10,IFI44,OAS2,OTOF,XAF1
IL17C	-3.462	cytokine		-1.264	bias	0.0224	CCL20,IL17C,IL1A,IL6,LCN2
mir-26		microRNA		0.512		0.0224	CHORDC1,FGF9,HPGD,IL6,PTGS2
HEY1		transcription regulator	Inhibited	-2.217		0.0224	GLS,MMP2,MYH6,PROX1,TBX2
rifaximin		chemical drug		1.342		0.0224	CPS1,FUBP1,HNRNPC,HSP90AA1,NDRG1
GPS2		transcription regulator		-0.123		0.0225	CCL20,CXCL10,FAM20C,IL12B,IL6,MCTP1,RHOB,TBC1D2,TRERF1
ADIPOQ		other		1.114		0.0225	ACSM5,ARG1,BAX,CCL20,CCN2,CDH13,CXCL10,CYBA,CYP2C8,EGR1,FZD2,HMGCS2,HMOX1,IL12B,IL6,LEPR,MMP2,NCF1,PPARGC1A,PTGS2,PTK2B,STK11,TIMP1,WNT1
PTH		other		-1.536		0.0229	ADD3,CCN2,CLEC11A,CXCL12,CYBA,DISC1,IGFBP3,IL11,IL6,MGP,MME,MMP2,PLAU,PTGS2,RGS2,RUNX1,SFRP4,VDR
SAMSN1		other		-0.905	bias	0.0232	ATM,CXCL10,IFIT1B,IL12B,IL6,IRGM,MARCO,PLAT,PTGS2,SLCO3A1,TIMELESS
IFIH1		enzyme		0.252	bias	0.0234	CCL3,CXCL10,EGR1,IFIT1B,IL12B,IL6,OAS2
GSK2816126		chemical drug		-1.021		0.0234	BMP5,CCL20,CD200,CER1,CXCL10,IL12B,IL6
vincristine		chemical drug		0		0.0234	BRCA1,BRCA2,CHAT,EGR1,LMNB1,MAPK9,PTGS2
metformin		chemical drug		0.122		0.0237	ABCB1,AHR,ARG1,ATF3,BAMBI,BAX,CCN2,CXCL12,GADD45B,HBA1/HBA2,HMOX1,IFI44,IFIT1B,IL1RN,IL6,ITGB4,MAPT,PLIN2,PPARGC1A,PTGS2,SIRT5,SLIT2
GSK3B		kinase		1.917		0.0237	BAX,BIRC3,CSF2,CTNND2,FTO,GLI1,IFIT1B,IL12B,IL6,LCN2,MYH6,NTSR1,PTGS2,SYN1
EBF3		transcription regulator				0.0238	CCL13,CCL3,CSF2,CXCL17,IL12B,IL6
exenatide		biologic drug				0.0238	ARG1,BAX,CCN2,HMOX1,IL6,PTGS2
CTNNB1		transcription regulator		-1.219		0.0238	ABCB1,ACADS,AHR,ALDH1A3,AOC3,ATM,BACE1,BAMBI,BMP7,CCL3,CCN1,CCN2,CENPM,CER1,CLU,COL4A5,COL4A6,COX6B2,CTNND2,CXCL10,CXCL12,EGR1,ENO2,EPHB4,FGF20,FGF8,FGF9,FZD2,GAD1,GADD45B,GALC,GFAP,GLI1,GNA12,GPAT3,GREM1,HILPDA,HMGCS2,ID2,IFITM1,IHH,IL1A,IL6,IRF4,ITGA1,ITGB2,JAM2,LGR5,LHB,MITF,MME,MMP2,MPZL2,MYH6,NPHS2,ONECUT2,PAX8,PEG3,PLAU,PLIN2,PTGS2,QPCT,RASSF4,RPL13,SERPINA3,SERPINB2,SFRP4,SLC16A6,SYK,TCF7L…
heparin		chemical - endogenous mammalian		-0.314		0.024	ARG1,CD209,FLT1,HPSE,IGFBP3,IL6,IL6ST,MMP2,PLAT,THBD
nelfinavir		chemical drug		-0.196		0.024	ADM2,AKNA,ANGPTL6,ATF3,HMOX1,ISL2,LURAP1L,SLC6A9,SLC7A11,TGM1
tetrachlorodibenzodioxin		chemical toxicant		-0.368		0.0241	ABCB1,ABHD5,AHR,AKR1B1,ALDH1A3,ATP2B1,BAX,CCN1,CCN2,CDH13,COL4A5,COL6A1,DHFR,E2F1,EIF4EBP2,FGF9,GAD1,HDAC5,HDAC9,HMOX1,HSPA1A/HSPA1B,HSPA8,HYAL2,IL6,KLF2,LHB,MARCO,MGP,MUC5AC,MYH6,PON1,PTGS2,SERPINB2,SERTAD2,SLCO3A1,TBXA2R,TGM1,THBS1,TIMELESS,TNNT1,ZNF148
GATA2		transcription regulator		-0.261		0.0243	ADGRG1,CD69,CEP126,CXCL10,CXCL12,EPO,FCHO1,GDA,GUCA2A,HBA1/HBA2,HMOX1,ICAM4,IL16,IL6,KLF2,LCN2,LIN28B,MAFB,MAPK9,MCTP1,MDK,MMP2,MMRN1,MPL,PLK2,RPL13,RUNX1,RXRG,SERPINB2,SOX18,SPNS3,THBS1,TMEM44,TRIM58,TSPAN12,UACA
PTPN6		phosphatase		-1.408		0.0244	BAX,CXCL10,DHFR,IL12B,IL6,ITGB2,MMP2,TIMP1
IRF6		transcription regulator		-1.305		0.0244	ARG1,CD69,IL12B,IL6,LCN2,PLAU,PPARGC1A,PTGS2
bicuculline		chemical - endogenous non-mammalian		1.283		0.0244	ARC,ATF3,CCN1,EGR1,GADD45B,HSPA8,NPAS4,PTGS2
CpG ODN 1668		chemical reagent		-1.292	bias	0.0244	CD200,CD69,CXCL10,IL12B,IL1A,IL6,IRAK3,PTGS2
DOCK8		other		-1	bias	0.0245	ATM,CXCL10,IFIT1B,IL12B,IL6,IRGM,PLAT,PTGS2,SLCO3A1
carbon tetrachloride		chemical toxicant		0.825		0.0247	AOX1,ASS1,ATF3,BAX,BIRC3,CCN2,CPS1,CXCL10,DAGLA,DHFR,FGF20,GADD45A,GADD45B,HGF,HMOX1,HSP90AA1,IL13RA2,IL6,MMP2,PON1,PTGS2,SERPINB2,TIMP1
calcimycin		chemical reagent		0.143		0.0254	ATF3,CASR,CSF2,EGR1,FGF2,IL12B,IL6,IRF4,LCN2,LHB,PTGS2,S100A2,SYN1
rifampin		chemical drug		0.733		0.0256	ABCB1,ABCC3,AKR1C1/AKR1C2,ATP2B1,COL6A1,CXCL10,CYP2C8,HMGB3,KIF14,LAMA3,MGP,MME,NCAPH,PADI2,PYROXD1,SPOCD1
P2RY14		G-protein coupled receptor		-1.342		0.0259	CACNA1C,CASR,GAL,MAFB,SLC2A2
copper gluconate		chemical drug		1.287	bias	0.0259	ATRX,BRCA1,ERCC4,FANCF,SMC2
PKNOX1		transcription regulator		-1.982		0.0259	COL5A2,FGF2,IL6,PLAU,PPARGC1A
CRYAB		other				0.0259	BAG3,FBXO32,IL12B,IL6,MME
MALP-2s		chemical reagent		-0.625	bias	0.0259	IL12B,IL1A,IL6,PTGS2,SLAMF1
UM101		chemical drug		-0.447	bias	0.0259	CD200,CXCL10,IL1A,TCHH,VDR
apomorphine		chemical drug		0.28		0.0259	BAX,EGR1,ERF,FGF2,IL6ST
oridonin		chemical - endogenous non-mammalian				0.026	BAX,CSF2,HMOX1,TNFSF13B
EGOT		other		0.192		0.026	CXCL10,IL6,MBP,OAS2
UNC93B1		other		-0.152	bias	0.026	CSF2,CXCL10,IL12B,IL6
GPR132		G-protein coupled receptor		-0.577		0.026	ARG1,CSF2,EGR1,IL6
CEP-1347		chemical drug		1.969		0.026	CSF2,IL6,PLAU,PTGS2
acetyl-L-carnitine		chemical - endogenous mammalian		1.177	bias	0.026	BAX,GABPB1,GADD45A,PPARGC1A
leuprolide		biologic drug		-1.253		0.026	BAX,EGR1,MMP2,TIMP1
vitamin K2		chemical drug		0	bias	0.026	ABCB1,AKR1C1/AKR1C2,COL6A1,MGP
helenalin		chemical - endogenous non-mammalian		-0.254		0.026	CCL20,HMOX1,IL6,PTGS2
NFkB (family)		group		-0.416	bias	0.026	CXCL10,CXCL12,IL6,MMP2,PLAT,PTGS2,TIMP1
FYN		kinase		0.314		0.026	ARC,CXCL10,IL6,IRF4,MAPT,MBP,PTGS2
OLR1		transmembrane receptor		0.479		0.026	CCN2,CXCR2,CYBA,IL6,NCF1,RARG,RXRG
herbimycin		chemical drug		0.664		0.026	ARG1,CCN2,CXCR2,IL6,MMP2,PLAU,PTGS2
acetovanillone		chemical drug		-1.143		0.026	CXCL10,CXCL12,HMOX1,MMP2,MUC5AC,NCF1,PTGS2
n-3 fatty acids		chemical drug		0.816		0.026	BAX,CBS/CBSL,FADS2,HMOX1,IL6,PTGS2,SLC2A2
nitroglycerin		chemical drug				0.0261	FLT1,HMOX1,IL6
EPHB1		kinase				0.0261	EGR1,IL6ST,PTGS2
SMOC2		other				0.0261	CDK1,LGR5,MCM10
HTR2B		G-protein coupled receptor				0.0261	BAX,MYH7,SERPINB2
CHRM3		G-protein coupled receptor				0.0261	CCN1,EGR1,HMOX1
SWAP70		other				0.0261	IL12B,IL6,IRF4
HAS2		enzyme				0.0261	HYAL2,IL6,TIMP1
LIMA1		other				0.0261	ID2,IL13RA2,VDR
ST3-Hel2A-2		chemical reagent				0.0261	ATF3,BCL6,GADD45A
COPA		transporter				0.0261	IL12B,IL1A,IL6
ELK3		transcription regulator				0.0261	EGR1,HMOX1,MYH6
CNB-001		chemical reagent				0.0261	ATF3,SLC7A11,SYN1
S100A7		other				0.0261	CSF2,IL11,IL1A
sesamin		chemical - endogenous non-mammalian				0.0261	ABCC3,NCF1,PTGS2
tin protoporphyrin IX		chemical drug				0.0261	FLT1,HMOX1,IL12B
puerarin		chemical drug				0.0261	ABCB1,BAX,PTGS2
nandrolone		chemical drug				0.0261	HMOX1,IL6,MYH6
ritonavir		chemical drug		0.152		0.0263	ABCB1,ATP2B1,CSF2,CYP2C8,FADS2,HMGB3,IKBKE,IL6,KIF14,LAMA3,MME,NCAPH,PADI2,PYROXD1,SPOCD1
CRH		cytokine		-1.195		0.0266	BAX,CLEC11A,HPGD,IL1RN,IL6,NTSR1,PRKCE,SYN1,VDR
glutathione		chemical - endogenous mammalian		-1.294		0.0266	ABCB1,ASS1,ATF3,BAX,HMOX1,IL6,NDRG1,PTGS2,SLC7A11
PPIF		enzyme		-0.156		0.0267	CCL20,CSF2,CXCL10,CXCL12,CXCR2,HGF,IL16,IL6,MGP,MMP2,SLCO4A1
doxycycline		chemical drug		0.705		0.0267	CXCL12,EPO,FGF2,HSPA1A/HSPA1B,IL6,MITF,MMP2,MUC5AC,PAX8,PTGS2,TIMP1
SMARCA5		transcription regulator		1.069		0.0267	AHR,ALPK1,ASS1,ATP2B4,BAX,BCL6,CORO2A,GBP6,IL7R,MPZL2,PLK2,SLAMF1,SPIB,SYNGR1
ZAP70		kinase		-1.463	bias	0.0268	CD69,COL4A5,CYBA,HSP90AA1,QPCT,RBM3,TFEC,XAF1
telmisartan		chemical drug		0.812		0.0268	BAX,CCN1,CCN2,CLEC4M,HGF,IL6,PTGS2,TRPC1
ISLR		other		1.722		0.0268	ANKRD1,CCN1,CCN2,DLG3,FZD2,SLC7A11
GDF9		growth factor		0		0.0268	CCN2,GREM1,ID2,PLAU,PTGER2,PTGS2
NQO1		enzyme		-0.816		0.0268	BAX,BIRC3,CXCL12,DOCK2,IL6,PTGS2
hydrogen peroxide		chemical - endogenous mammalian		0.447		0.0269	ABCB1,AKR1C1/AKR1C2,ANKRD1,ATF3,BAX,BIRC3,BRCA1,CCN2,CDH13,CDK1,CDKN2C,CLU,CUX1,DHFR,DNAJB1,EEF1B2,EGR1,EPO,FBXO32,FGF2,FZD2,GADD45A,GADD45B,GLI1,HMGCS2,HMOX1,IL1A,IL6,KLF2,LCN2,LGR4,MDK,MIF,MITF,MMP2,MUC5AC,PPARGC1A,PTGER4,PTGS2,SLC7A11,UACA,UHRF1,VDR,XAF1
PTGS2	-2.064	enzyme		-0.598		0.0269	BAX,BIRC3,CDKN2C,CLU,CXCL10,CXCL12,CXCR2,EGR1,FLT1,IGFBP3,IL11,IL6,ITGB4,MAPK9,MMP2,PCDH7,PTGER2,PTGER4,PTGS2
TGFB2		growth factor		1.12		0.027	AHR,ANGPTL4,CCN2,CIITA,EGR1,FGF2,HMOX1,JAM2,MMP2,RUNX1,THBS1,TIMP1,VDR
isobutylmethylxanthine		chemical toxicant		0.796		0.0271	ANGPTL4,CAV2,CCN2,COL6A1,DHFR,EGR1,HSD17B7,IL13RA2,ITGA1,ITGB2,LDHA,MITF,MMP2,PDE3B,PDK1,PLAT,PLIN2,PPARGC1A,SYK,THBS1,TIMP1
DICER1		enzyme		-0.11		0.0271	ANGPTL4,CACNA1C,CCN1,CXCL10,DEPP1,DHRS2,EGR1,FGF20,HSD17B7,IL7R,LGR5,LHB,MAP2,MITF,MYH7,NPHS2,PAX8,PLAU,PTPRN2,RASGRP1,RUNX1,SCN9A,SERPINB2,SFRP4,THBS1,TM4SF1,TNNT1,ZC3HAV1L
SP2509		chemical reagent	Activated	2.716		0.0271	AMOT,ANKRD1,BCL11A,BMP5,CDCA7,CUX1,CXCL10,E2F5,EFNB3,FGF2,FUBP1,HMGA2,HMGN5,LGALS1,LIN28B,LIN9,LMNB1,MAP2,MSN,PAK2,PDLIM5,PKN3,PLK2,POU4F2,RGS19,SERPINI1,SETDB1,UCHL1
PIN1		enzyme		-0.75		0.028	BAX,IL6,LHB,MMP2,NCAPH,PIMREG,PPARGC1A,PTGS2,TIMP1,TIMP4
fingolimod		chemical drug		0.812		0.028	BAX,CCL20,CCN2,CD69,CSF2,CXCL10,E2F1,IL6,MBP,MITF
BRCA1	-2.545	transcription regulator		1.191		0.028	ALDH1A3,ATM,ATP11C,BAX,BRCA1,BRCA2,CASR,CDH3,EGR1,FXYD3,GADD45A,GADD45B,HMGA2,HMOX1,IFITM1,LAMA3,NEK2,S100A2
MECP2		transcription regulator		-0.019		0.0283	ABCB1,BRCA1,CAPG,E2F1,EGR1,GAD1,HBA1/HBA2,IGFBP3,MBP,PTGS2,RAB39B,SYN1,UNC5C,UNC5D
TNFSF11		cytokine		-0.344	bias	0.0284	AHR,CLEC11A,GADD45B,GPR68,HMOX1,IKBKE,IL11,IL12B,IL1A,IL1RN,IL6,IRF4,ITCH,MAFB,NEK2,PCDH7,PTGER2,PTGER4,PTGS2,RCL1,RHOB,SOX8,SPIB,SRXN1,TBATA
MYOCD		transcription regulator		0.883		0.0287	CACNA1C,ECM2,EIF2A,FBXO32,HSPB7,MYH6,MYH7,PDLIM3,SCN9A,TNNI1,TPM1
3-methyladenine		chemical toxicant		-0.421		0.0288	BACE1,GFAP,HMOX1,IL12B,IL6,NPHS2,PTGS2
LGR4	-2.05	transmembrane receptor		0.963		0.0288	AHR,CSF2,CXCL10,IL1A,IL6,NR3C2,SFRP4
baicalin		chemical - endogenous non-mammalian		0.6		0.0288	CCL20,CIRBP,HMOX1,IL6,MBP,MDK,MIF
2-bromoethylamine		chemical reagent		-1.195	bias	0.0288	CACNG5,CLDN4,CLU,EFEMP2,LCN2,RBM3,TIMP1
TXN		enzyme		0.422		0.0288	BCL6,HMOX1,IL1A,IL6,MIF,MS4A1,MUC5AC
mir-181		microRNA		0.728		0.0289	ATP2B1,CD69,E2F5,IL6,KLF6,MME,NOVA1,PTGS2,PTPN22
lipoteichoic acid		chemical - endogenous non-mammalian		-0.298	bias	0.0289	ANTXR1,ANTXR2,CXCL10,HMOX1,IL12B,IL1RN,IL6,MMP2,PTGS2
S-nitroso-N-acetyl-DL-penicillamine		chemical reagent		0.366		0.0293	BRCA1,CXCL12,HMOX1,HSPA1A/HSPA1B,IL12B,PPARGC1A,PTGS2,TIMP1
CHADL		other		1.342		0.0298	IGFBP3,IHH,IL6,KLF2,NCF1
NFKBIZ		transcription regulator		-0.683		0.0298	CCL20,CSF2,IL12B,IL6,LCN2
NMU		other				0.0298	BRCA1,CHAF1A,CSF2,IL6,KNTC1
NPC2		transporter		-0.277		0.0298	AKR1C3,IL6,PTGER2,PTGER4,PTGS2
disulfiram		chemical drug		1.287	bias	0.0298	ATRX,BRCA1,ERCC4,FANCF,SMC2
hemozoin		chemical - endogenous non-mammalian		-0.753	bias	0.0298	CCL3,CXCR2,HMOX1,IL1A,IL6
piceatannol		chemical - endogenous non-mammalian		0.928		0.0301	BCL6,BIRC3,HMOX1,IL6,PTGS2,SERPINB2
parthenolide		chemical drug		1.528		0.0301	ANKRD1,HMOX1,IL6,MITF,PTGS2,WNT1
TPH1		enzyme		0.102	bias	0.0301	ADGRG7,DCTN5,HMOX1,HSPA1A/HSPA1B,HSPA8,IRAK3,MAPT,MPP7,SLAMF1,SLC16A6
DSCAM		other		-1.508		0.0307	CARF,EFNB3,GRIN3B,KCNJ2,MAP2,MAPT,NREP,NTN4,SFRP4,SHANK2,SLC1A1
acyline		biologic drug				0.0308	BAX,BCL6,EEF1B2,EGR1,GADD45B,HSD17B7,MAFB,RGS2,RPL13,SLC7A11,STARD5,TBX2
NFATC2		transcription regulator		-1.817		0.0309	ATM,CSF2,CXCL10,E2F5,IFIT1B,IL12B,IL1A,IL6,IRF4,IRGM,LDHA,MITF,PLAT,PLK2,PPARGC1A,PTGS2,RGS2,SLAMF1,SLCO3A1,TNFSF13B
PSEN1		peptidase		-1.002		0.0309	ABCC6,AMPH,ARC,ATP1A2,ATP1A4,BACE1,BAX,CHAT,EGR1,ENO2,FMN2,GADD45B,GFAP,GNA12,GPM6B,HBA1/HBA2,HSP90AA1,HSPA8,IL6,IRF4,MAP2,MAPT,MBP,MCM10,MME,MTHFD1L,PGK2,PTGS2,RBM3,SNAPC3,SYN1,TPPP,TUBB2B,UCHL1
peoniflorin		chemical drug		-0.152		0.0309	ENO2,HMOX1,RUNX1,SAR1B
CL097		chemical reagent				0.0309	CXCL10,IL12B,IL6,IRAK3
PLCG1		enzyme		0.651		0.0309	EGR1,ENO2,LDHA,THBS1
RFX3		transcription regulator		-1.987		0.0309	DNAI1,FGF8,GLI1,SLC2A2
TLR1	-2.926	transmembrane receptor		-0.391	bias	0.0309	CSF2,IL12B,IL6,VDR
S1PR1		G-protein coupled receptor		0.784		0.0309	HGF,IL1A,IL6,PTGS2
HNRNPAB		enzyme		-1.941		0.0309	CDC45,CDT1,PTGS2,UHRF1
prazosin		chemical drug				0.0309	EGR1,GFAP,IL6,KISS1
lycopene		chemical drug	Activated	2		0.0309	BAX,CD69,KLF2,PTGS2
mir-223		microRNA		0.323		0.0309	ABCB1,ATM,C7,E2F1,FAM20C,FNIP2,GALC,ID2,IL1A,IL1RN,IL6,PURB,RAB38,SERPINB2,SLC2A2
gemcitabine		chemical drug		-0.503		0.0313	ABCB1,CSF2,CXCL12,EGR1,HMOX1,MDK,NT5E,PTGS2,TNFRSF6B
miR-30c-5p (and other miRNAs w/seed GUAAACA)		mature microRNA		-0.101	bias	0.0316	ATRX,BCL6,CCN2,CDCP1,COL4A5,COL5A2,IL6,KRT85,LOXL2,MPDU1,MYH7,NT5E,SLC7A11,STX1A,TMCO1,WNT1
TGFBR2		kinase		-0.628		0.0317	ADAM8,ANGPTL4,ASS1,ATP1A2,BFSP2,BMP5,CCN2,CLU,COL4A6,CSF2,DUSP14,FGF2,FGF9,GADD45B,GAL,GFAP,GLI1,HEXIM2,HGF,HILPDA,HPGD,IHH,IL1A,IL6,LDHA,MAP2K3,MMP2,MXD1,PTGS2,THBD,THBS1,TIMP1,TMEM158
PRKAA		group		-0.436		0.0318	BAX,CCN2,CXCL10,IL6,LHB,NCF1,PPARGC1A
KAT2B		transcription regulator		-0.744	bias	0.0318	ABCB1,CCN2,E2F1,GLI1,KLF2,PKHD1,PTGS2
PNPT1	-2.551	enzyme		-1.219		0.0318	CXCL10,GBP6,IFI44,IFIT1B,IL6,RNF213,XAF1
JAK3		kinase		0.375		0.0318	BAX,BCL6,DNTT,GLI1,IL12B,IL6,IL7R
FKBP10		enzyme		1.414	bias	0.032	CLEC11A,COL5A2,COL6A1,GLI1,IL11,MMP2,PTGS2,TIMP1
dalfampridine		chemical drug		1.414		0.032	ARC,ATF3,CCN1,EGR1,GADD45B,HSPA8,NPAS4,PTGS2
pravastatin		chemical drug		1.179		0.032	ADCYAP1R1,BAX,DMD,HBA1/HBA2,HMOX1,IL6,MAPT,PON1
vitamin D		chemical drug		1.036		0.032	BAX,CASR,CCN1,CDK1,IL6,IRF4,MGP,VDR
N-acetylmuramyl-L-alanyl-D-isoglutamine		chemical - endogenous non-mammalian		-0.609	bias	0.032	AOX1,CCL3,CD200,IL12B,IL1A,IL6,ITGB2,PTGS2
IGF2		growth factor				0.032	CCN2,CDC45,CDK1,EGR1,GADD45A,IGFBP3,IL11,IL6,MCM7,NDRG1,PFDN6,PRDM16,PRIM1,PSPC1,PTGS2,RHOB,UHRF1
benzo(a)pyrene		chemical toxicant		-0.58		0.0321	ABCB1,AHR,BAX,BRCA1,CAMLG,CCN1,FGF9,HMOX1,HSPA1A/HSPA1B,HSPA4L,KLF2,MAP2K3,PON1,PTGER2,PTGS2,RHOC,RSRP1,SFRP4,THBS1,TXNRD1,VEGFD
HOXA10		transcription regulator		0.243		0.0323	ATP1A2,BCHE,FLT1,HSP90AA1,ID2,IGFBP3,IL11,KLF10,LCN2,LEPR,MSN,PEG3,PTGER4,RHOG,SFRP4,SNRPE,THBD,TNFSF13B
S100A8		other		-1.25		0.0323	AKAP12,ATF3,BCHE,CCL20,CD69,CDH3,CXCL10,GPRC5A,HMOX1,IL1A,IL6,ITGB4,MCF2L,MMP2,PLAU,RXRG,SCUBE1,SHC3
PKD1		ion channel		-0.971		0.0323	ACOX2,ADCY7,AMOTL2,AMPH,ASPH,CCN1,CCN2,CPEB3,CPN2,GLS,GREM1,HDAC9,JAKMIP2,KCTD14,PCDH7,QPCT,SLC2A2,STK11,TRIM15,VSTM2A
MITF	3.172	transcription regulator		-0.786	bias	0.0324	AP1S2,ATRX,BRCA1,CD151,CDT1,CENPM,CHAF1A,DSN1,FANCA,FBXO32,GLI1,GPM6B,GREB1,HPGD,IRF4,LIG1,MBP,MC1R,MGP,MITF,PPARGC1A,TBX2,TNFRSF14,XRCC3
tacrolimus		chemical drug		0.745		0.0324	ARHGEF1,ATP2B4,BAX,CAPG,CD200,CD8B,CORO2A,CXCL10,EGR1,IL16,IRF4,ITGB8,MYH7,NT5E,OLFM3,PDE3B,PLIN2,PPP3CB,PTGER2,PTGS2,SLAMF1,SLC8A2,SLIT2,TNFRSF25
paraquat		chemical toxicant		-0.862		0.0324	ATP8A2,BAX,CCN2,HMOX1,IL6,ITGB8,KLF2,KLF6,LAMP2,MRTFB,PTGS2,SLC7A11,TIMP1
TRAF2		enzyme		0.938		0.0324	BIRC3,CDK1,CSF2,CXCL10,IKBKE,IL6,IRF4,KLF2,NDRG1,PPARGC1A
fluoxetine		chemical drug		0.869		0.0324	ARC,BAX,DEPP1,EGR1,FGF2,IL6,MITF,MMP2,NR3C2,SERPINA3
DYSF		other				0.0328	ANKRD1,CORO1C,CXCL10,CYBA,DNAJB1,GABARAPL1,GPAT3,HSPA1A/HSPA1B,S100A13,SERPINA3,TIMP1
divalinal-angiotensin IV		chemical reagent				0.0331	IL6,MMP2
delta-12-prostaglandin J2		chemical - endogenous mammalian				0.0331	CCL3,CSF2
Nfatc		group				0.0331	PPARGC1A,PTGS2
globotriaosylceramide		chemical - endogenous mammalian				0.0331	FGF2,LAMP2
rintatolimod		chemical drug				0.0331	IL1A,IL6
NF-kappaB decoy		biologic drug				0.0331	IL6,PTGS2
antioxidant		group				0.0331	BAX,HMOX1
CpG ODN M362		chemical reagent				0.0331	IL12B,IL6
FENDRR		other				0.0331	CXCL10,IL6
CDK12		kinase				0.0331	BRCA1,FANCD2
GPR17		G-protein coupled receptor				0.0331	MBP,XAF1
FAM20C	-3.265	enzyme				0.0331	AMBN,DSPP
G6PC3		phosphatase				0.0331	CYBA,NCF1
sGC		complex				0.0331	ARC,EGR1
C1GALT1		enzyme				0.0331	BAX,MUC5AC
GATAD2A		transcription regulator				0.0331	ARG1,PTGS2
RECQL4		enzyme				0.0331	ABCB1,CSF2
betulin		chemical - endogenous non-mammalian				0.0331	PTGS2,TIMP1
benzenesulfonic acid		chemical reagent				0.0331	IL1A,IL6
IgG2b		complex				0.0331	IL6,MAPT
MIR4269		microRNA				0.0331	CCN1,CCN2
miR-147 (and other miRNAs w/seed UGUGCGG)		mature microRNA				0.0331	CCL3,IL6
mir-499		microRNA				0.0331	MYH7,PPP3CB
mir-149		microRNA				0.0331	E2F1,IL6
HSPA2		other				0.0331	HSPA1L,POU5F2
KIDINS220		transcription regulator				0.0331	CD69,EGR1
TACC3		other				0.0331	ATM,TUBGCP3
LILRB3		transmembrane receptor				0.0331	CSF2,IL6
ARL5B		enzyme				0.0331	CXCL10,IL6
DDT		enzyme				0.0331	BAX,IL6
astaxanthin		chemical drug				0.0331	IL6,PTGS2
Wfdc17		other				0.0331	ARG1,IL6
HLA-B		transmembrane receptor				0.0331	IL6,OAS2
TWSG1		other				0.0331	BCL6,ID2
DNM2		enzyme				0.0331	MMP2,RIMS1
pubchem compound 11483544		chemical reagent				0.0331	IL6,TNFSF13B
sulfamethoxazole/trimethoprim		chemical drug				0.0331	CXCL10,IL6
pyridoxal phosphate-6-azophenyl-2',4'-disulfonic acid		chemical reagent				0.0331	PTGS2,THBS1
L-826,141		chemical drug				0.0331	CSF2,IL12B
tranexamic acid		chemical drug				0.0331	IL1A,PLAU
ethacrynic acid		chemical drug				0.0331	AKR1C1/AKR1C2,HMOX1
MIW815		biologic drug				0.0331	CXCL10,IL6
opioid		chemical drug				0.0331	HMOX1,PLAU
grepafloxacin		chemical drug				0.0331	IL1A,IL6
sodium phosphate		chemical drug				0.0331	MMP2,MYH7
vanadyl sulfate		chemical reagent				0.0331	IL1RN,IL6
sodium chlorate		chemical reagent				0.0331	BMP7,DSPP
yoda1		chemical reagent				0.0331	CD69,IL6
1-docosapentaenoylglycerol		chemical reagent				0.0331	MMP2,PTGS2
sappanone A		chemical - endogenous non-mammalian				0.0331	IL6,PTGS2
1L-6-hydroxymethyl-chiro-inositol 2-(R)-2-O-methyl-3-O-octadecylcarbonate		chemical - kinase inhibitor				0.0333	IL6,MMP2,PTGS2
GADD45G		other				0.0333	ARC,BRCA1,BRCA2
CAV3		enzyme				0.0333	CAV2,DMD,KCNJ2
miR-451a (and other miRNAs w/seed AACCGUU)		mature microRNA				0.0333	ABCB1,MIF,MMP2
IL1R2		transmembrane receptor				0.0333	CCL20,CSF2,IL6
DGKZ		kinase				0.0333	CD69,IL12B,IL6
GATA5		transcription regulator				0.0333	HBA1/HBA2,MYH6,MYH7
ITGA3		other				0.0333	MMP2,PLAU,PTGS2
ELN		other				0.0333	IL6,MMP2,NCF1
KU-60019		chemical drug				0.0333	ARG1,IL6,PYCARD
azetidyl-2-carboxylic acid		chemical reagent				0.0333	CLU,HSPA1A/HSPA1B,HSPA8
mesalamine		chemical drug				0.0333	HMOX1,HPGD,PTGS2
roflumilast N-oxide		chemical - endogenous mammalian				0.0333	HMOX1,IL6,MUC5AC
pepstatin		chemical - protease inhibitor				0.0333	BACE1,CD151,IL13RA2
tetrathiomolybdate		chemical drug				0.0333	IL1A,S100A13,TIMP1
LIF		cytokine		0.957		0.0335	BMP7,CHAT,CXCL10,DSPP,E2F1,EGR1,ERAP1,GAL,GFAP,HGF,HPSE,ID2,IL6,IL6ST,JAM2,KLF10,MYH7,PTGS2,SERPINA3,SFRP4,TIMP1
miR-34a-5p (and other miRNAs w/seed GGCAGUG)		mature microRNA		1.634	bias	0.0336	ATF3,CD69,CDK1,DHFR,DNTT,E2F1,E2F5,EFEMP1,IKBIP,MCM10,PLCB2,SLCO3A1,SPINT2,WNT1
IL1RN	-2.529	cytokine		0.843		0.0336	ATF3,CCL20,CIITA,DSPP,HDAC9,IFI44,IL1A,IL6,KLF6,OAS2,PTGS2,TIMP1,UBD,ZNF81
SAA		group		-0.256		0.0337	ARG1,IL12B,IL1RN,IL6,IRF4,PTGS2
FOXP1		transcription regulator		-0.152		0.0337	DMD,FGF20,IL6,IRF4,SFRP4,WNT1
carbamylcholine		chemical drug		1.84		0.0337	ARC,EGR1,GEM,ITPR2,ITPR3,RGS2
pimagedine		chemical drug		-0.115		0.0337	BAX,CCN2,GADD45B,HMOX1,IL6,SLC22A3
CD44		other		-1.068		0.0337	ABCB1,ADAM8,BIRC3,CD69,CD8B,CLU,COL5A2,CSF2,GADD45A,IL1A,IL1RN,IL6,IRAK3,ITGBL1,LGALS1,MMP2,PARVB,PLAU,THBS1,TLR8
mir-27		microRNA		-0.198		0.0338	ABCB1,ATP2B1,CXCL12,E2F1,FLT1,IL6,MYH7,PTGS2,RUNX1
ATM	-2.171	kinase		-0.585		0.0338	ATM,BAX,CCN2,CLU,GADD45A,GADD45B,HMOX1,HSP90AA1,IL6
GDF11		growth factor		0.173		0.0338	BAMBI,BMP7,EPO,IHH,IL6,LAMA3,LAMB3,PTGS2,THBS1
azoxymethane		chemical toxicant		-1.318		0.0338	ATM,CXCL10,CXCR2,FANCF,FZD10,IGFBP3,IL6,PTGS2,SOX3
cadmium chloride		chemical toxicant		-0.745		0.0338	ARG1,CXCL12,EPO,GADD45A,HMOX1,HSP90AA1,LDHA,MCM7,PLAU
taurocholic acid		chemical - endogenous mammalian		0.314		0.034	ATF3,EGR1,GADD45B,IL6,PTGS2
JINK1/2		group				0.034	IL1A,IL6,MMP2,PTGS2,RHOB
tosedostat		chemical drug		0.555	bias	0.034	ASS1,ATF3,CBS/CBSL,GADD45A,SLC7A11
RPSA		translation regulator		1.452		0.034	CSF2,IL1A,IL6,MMP2,PTGS2
ETV1		transcription regulator		0.44	bias	0.034	BRCA1,E2F1,HPSE,HSD17B7,MITF
RACK1		enzyme		-0.485		0.034	ADCYAP1R1,BAX,GLI1,IFI44,NR3C2
COP1		enzyme		-0.555		0.034	CD69,CXCL10,CXCR2,IL12B,PPARGC1A
AS1842856		chemical reagent		0.555	bias	0.034	CXCL10,FBXO32,IL6,PLAU,PTGS2
PD 123319		chemical drug		-0.2		0.034	BAX,CYBA,PTGS2,STK11,TIMP1
N(G)-monomethyl-D-arginine		chemical - endogenous mammalian		-1.33		0.034	EPO,HMOX1,IL12B,ITGB2,PTGS2
mir-21		microRNA		0.804		0.0342	CLU,CXCL10,DHX58,E2F1,FUBP1,GBP6,GFAP,HMGA2,IL6,IRGM,KNTC1,LEPR,MARCO,MMP2,OAS2,PLAT,RECK,RHOB,SLAMF1,SLC25A37,SLPI,SMC2,TGM1,TLR1,TNKS,TPM1,WNT1
AMPK		complex		1.727		0.0343	BAX,CIITA,CXCL10,CXCL12,EGR1,FBXO32,HMOX1,IL1RN,IL6,LHB,NCF1,PPARGC1A,PTGS2
TERT		enzyme		-1.214		0.0344	ALDH1A3,ATF3,BAX,CCN2,COL5A2,DNER,EFEMP1,FAM167A,FGF2,IL6,MMP2,MTHFD1L,PTGS2,SERPINB2,UBASH3B
epigallocatechin-gallate		chemical drug		0.126		0.0346	AHR,BAX,CCN1,CCN2,CSF2,CXCL10,EGR1,ERF,GADD45A,GADD45B,GLI1,HMOX1,IL12B,IL1A,IL6,IL6ST,MMP2,PLAU,PRKCE,PTGS2,SLC2A2,TIMP1
PP2/AG1879 tyrosine kinase inhibitor		chemical drug		0.346		0.0348	BIRC3,CCN2,FGF2,HMOX1,IL6,MAPT,NCF1,PLAU,PTGS2,RHOC
FOXL2		transcription regulator		1.364		0.0348	ATF3,CCL20,CCL3,IL11,IL6,PPARGC1A,PTGER2,PTGS2,RGS2,SERPINB2
NCOR2		transcription regulator				0.0348	BIRC3,CD69,IL12B,IL1A,IL6,KLF2,MMP2,PTGS2
HES1		transcription regulator		-1.698		0.0348	E2F1,FGF8,GLI1,GLS,IL6,NEU1,NKX2-2,WNT1
SIN3A		transcription regulator		-1.342	bias	0.0348	BCL6,FBXO32,GADD45B,KLF10,KLF6,PEG3,PTGS2,TP53BP1
potassium chloride		chemical drug		0.877		0.0349	AATK,ATF3,ATP2B1,ATP2B4,CDK1,E2F1,EGR1,FGF9,LHB,NPAS4,PTGS2,SLC8A2
CD40		transmembrane receptor		-0.363		0.0349	BAX,BCL6,BIRC3,CCL3,CD69,CLEC2D,CXCL10,CXCL12,IL12B,IL1A,IL1RN,IL24,IL6,IRF4,ITGB2,PTGER2,PTGS2,SLAMF1,THBD,TNFRSF25,TNFSF13B
IRGM	2.352	enzyme		-0.378	bias	0.035	DHX58,IFI44,IFITM1,IFITM10,OAS2,XAF1,ZBP1
EFNA5		kinase		1.134		0.035	CCN2,ITGB4,NT5E,PLAT,PTGS2,TGM1,TNFRSF6B
TIMP3		other		1.026		0.035	BAMBI,IL6,MAPK9,MMP2,MUC5AC,SAR1A,THBS1
HSPA5		enzyme	Activated	2.582		0.035	BAX,CLU,CXCL10,EIF2A,HSPA8,IL6,MBP
TEAD2		transcription regulator		0.447	bias	0.035	CCN1,CCN2,CDK1,COL5A2,THBS1,TPM1,UHRF1
SB 216763		chemical drug		-0.294		0.035	CCN1,CCN2,DLG2,IL6,PLAU,PTGS2,RGS2
mir-210		microRNA		0.094	bias	0.0351	ABCC3,ARG1,ATP11C,CCN2,CXCL12,DHFR,IL16,KLF6,NDRG1,SERTAD2,SIPA1L3
cobalt chloride		chemical reagent		-0.22		0.0351	CLU,E2F1,EPO,FLT1,HMOX1,MITF,NDRG1,PLIN2,PTGS2,SLC1A1,SLC1A3
wortmannin		chemical drug		1.174		0.0352	ATF3,BAX,CCN2,CSF2,CXCL10,DLG2,E2F1,EGR1,HMOX1,IL12B,IL6,MMP2,MSN,NT5E,P4HA1,PLAU,PTGS2,RETSAT,SLC1A1,TPM1
TFAP2A		transcription regulator	Inhibited	-2.418		0.0355	BAX,BIRC3,CSF2,E2F1,EFEMP1,GEM,IL12B,ITGBL1,KISS1,MCM7,MMP2,PLAU,TIMP1,TPM1
metronidazole		chemical drug		0.577		0.0364	ABCC3,ATP8A2,BMP7,CD69,CSF2,DAGLA,DNAJB4,IL6,LAMP2,LGALS1,MMP2,SBF2,SLCO4A1
DUSP11		phosphatase		-0.152	bias	0.0364	GBP6,IFI44,IFIT1B,IL6
Iga		complex		-1.969		0.0364	CCL3,CXCL10,IL12B,IL6
Lymphotoxin		complex		-1.067	bias	0.0364	CSF2,CXCL10,IL1A,IL6
CpG ODN 2395		chemical reagent		0.958	bias	0.0364	BCL6,HMOX1,IL12B,IL6
IDO1		enzyme		-0.317		0.0364	IL12B,IL6,SLC6A9,SLC7A11
KISS1R		G-protein coupled receptor		-0.877		0.0364	BMP7,KISS1,LIN28B,NPAS4
PDK4		kinase		-1.091		0.0364	ARG1,IL6,IRF4,PPARGC1A
retinol		chemical drug		0		0.0364	CSF2,IL16,IL6,PLIN2
butaprost		chemical drug		-1.27		0.0364	CCN2,IL6,PTGER2,PTGS2
CHD4		enzyme		0.174		0.0365	AATK,ANGPTL4,ARC,BCL11A,E2F1,HMOX1,ID2,IL12B,SFRP4
ammonium		chemical - endogenous mammalian		1.147		0.0369	AAMDC,ABCB1,ACSF2,ADM2,ANGPTL3,CD200,CLU,DMD,FTO,KMT5B,MIF,MYH7,PTGER4,RHOT1,SLCO4A1,TENT5C,THRAP3,TTC30A,XXYLT1
DIO3		enzyme		-1.427		0.037	ADCY7,ADCYAP1R1,CBLN4,CDH3,CIRBP,COL6A1,GDA,GLIS3,GREB1,HR,ITGB2,PARVB,PEX5L,SERPINB2,SLC2A2,TMPRSS13,WFDC9
CCN2	6.012	growth factor		0.287		0.037	CCN2,EGLN3,EGR1,FZD2,HSD17B7,IL6,ITGA1,LTBP3,MMP2,P4HA1,SFRP4,TIMP1
puromycin aminonucleoside		chemical reagent		-1.585		0.037	BAX,CACNG5,CDCP1,CLDN4,CLU,CYBA,EFEMP2,ITGB4,LCN2,NCF1,RBM3,TIMP1
HDAC5	-2.181	transcription regulator		-1.276		0.0373	ARC,BAX,DRP2,HMGCS2,KLF2,KLF6,MBP,MMD2,MYH7,PPARGC1A
IRF2		transcription regulator		0.455		0.0374	ARG1,BNIP3L,CIITA,CXCL10,ERAP1,IL12B,IL6,IL6ST,LCN2,PTGS2,SRXN1,TNFSF13B,TPM1,TXNRD1
PP1		chemical drug		0.64		0.0375	HMOX1,IL1A,IL1RN,LHB,MMP2,PTGS2
NORAD		other		1.633	bias	0.0375	CCN1,CCN2,GADD45B,IGFBP3,RHOB,THBS1
PLIN5		other		-0.115		0.0375	ABHD5,ACSM5,HMOX1,IL6,PPARGC1A,TXNRD1
IL27RA		transmembrane receptor		-0.686		0.0375	BCL6,CD69,CXCL10,IL12B,IL6,LCN2
BCL3		transcription regulator		0		0.0378	CCL20,CD69,CXCL10,EGR1,ID2,IL17C,IL1A,IL6
TEAD3		transcription regulator		0.816	bias	0.0384	AMOTL2,CCN1,CCN2,COL5A2,MYH7,THBS1,TPM1
RORC		ligand-dependent nuclear receptor				0.0386	ARSG,CCL20,CSF2,CYP2C8,GADD45B,HPGD,HSD17B7,IL1A,IL6,LCN2,MC1R,NOCT,SLC15A4,SLC2A13,SLC41A2,SULT1C3
caspase		group		-0.692		0.0386	BAX,CDK1,IL1A,NCF1,THBS1
Nuclear factor 1		group		-0.152		0.0386	CIITA,GFAP,HGF,HSD17B7,SERPINA3
RNF181		enzyme		-0.555	bias	0.0386	ARL3,CDK1,CXCL12,GREB1,IL24
MAC		complex		-0.796	bias	0.0386	AKR1C3,EGR1,PTGER2,PTGS2,THBS1
Focal adhesion kinase		group		-1.08		0.0386	IL6,ITGB2,MMP2,NKX2-2,PALLD
CXCL10	3.048	cytokine		-1.951	bias	0.0386	CXCL10,CXCR2,IL1A,IL6,ITGA1
IDR-1002		chemical reagent		1.342		0.0386	CCL20,CXCR2,IL6,NCF1,PTGER2
suramin		chemical drug	Activated	2.169		0.0386	FGF2,HMOX1,IL12B,IL6,PTGS2
FOXO3		transcription regulator		1.952		0.039	AHR,ANXA3,BAX,BCL6,BNIP3L,CCN1,CCN2,CDC45,CDT1,CXCL10,DEPP1,EGR1,ENO2,FBXO32,GABARAPL1,GADD45A,GADD45B,IL6,ITGB2,LCN2,MCM7,MXD1,NDRG1,NPHS2,NT5E,NTN4,PDE3B,PLAU,PPARGC1A,SLIT2
plicamycin		chemical drug		-1.178		0.0393	ABCB8,AHR,BNIP3L,CCN2,HMOX1,MIF,MUC5AC,ROR1,SETDB1,STX1A,TIMP1,VDR
SPDEF		transcription regulator	Activated	2.121		0.0393	BIRC3,CCN2,COL4A5,COL4A6,COL5A2,COL6A1,MUC5AC,PLAU,VEGFB
E2F2		transcription regulator		-0.686		0.0393	CDC45,CDK1,CDKN2C,DHFR,E2F1,IL6,MCM10,MCM7,UXT
clofibrate		chemical drug		-0.813		0.0398	ABCC3,BAX,BMP7,CDK1,GADD45A,HMGCS2,HMOX1,IL1RN,IL6,PTGS2,SLC2A2
FOSL1		transcription regulator		-0.148		0.0399	ANKRD1,CCN1,EGR1,HPGD,IL6,MMP2,PLAU,SERPINB2,THBD,THBS1
morphine		chemical drug		0.377		0.0401	ABCB1,ARC,BAX,FZD10,GFAP,IL12B,IL6,MBP,NPHS2,PLAT,PTGS2,RGS20,SLC1A1,THBS1,TRPC1
pioglitazone		chemical drug		-0.622		0.0403	ANGPTL4,BACE1,BAX,BRCA1,CCN2,CXCL10,EGR1,GFAP,HMOX1,HPGD,IL1RN,IL6,LEPR,NCF1,PDE3B,PLIN2,PPARGC1A,PTGS2,SLC2A2
hydrocortisone		chemical - endogenous mammalian		-0.385		0.0404	ANKRD1,BACE1,BRCA1,BRCA2,CCN2,CDK1,FGF2,FGF9,GADD45B,HGF,IGFBP3,IL6,PLAT,PROX1,PTGS2,STX1A
CD247		transmembrane receptor		-1.414	bias	0.041	COL4A5,CYBA,HSP90AA1,QPCT,RBM3,RPP30,TFEC,XAF1
TREM2		transmembrane receptor		0.742		0.041	ARG1,BAMBI,FGF2,IL12B,IL1A,IL6,LGALS1,PTGS2
N-methyl-D-aspartate		chemical drug		-0.187		0.041	ARC,ATP2B4,BAX,EGR1,FGF2,GFAP,PTGS2,SLC1A3
sirolimus		chemical drug		0.909		0.041	ARG1,ASS1,ATP2B4,BAX,CCL20,CCN2,CD151,CD209,CDK1,E2F1,EGR1,FGF2,FGF9,GALC,HDAC5,HGF,HLA-DOA,HMGCS2,HMOX1,HSP90AA1,ID2,IL12B,IL16,IL6,KISS1,KLF2,LCN2,LDHA,LEPR,MAPT,MBP,MMP2,MYH6,MYH7,NEU1,PLAU,PLIN2,PPARGC1A,RPL13,RPS4X,SLC41A2,SLC6A6,SLC6A9,SLC7A11,THBD,TIMP1,TP53BP1,UCHL1,VEGFD
BPIFA1		other				0.0414	CCL20,IL6,MUC5AC
harmine		chemical - endogenous non-mammalian				0.0414	BAX,MMP2,PTGS2
FGF23		growth factor				0.0414	ATP1A2,EGR1,IHH
ANG		enzyme				0.0414	BAX,CXCL10,IL6
CHRM1		G-protein coupled receptor				0.0414	BACE1,CCN1,EGR1
PPP3CB	-2.984	phosphatase				0.0414	FBXO32,GADD45A,RUNX1
HSD11B2		enzyme				0.0414	CCN2,GLI1,MYH6
mir-127		microRNA				0.0414	ARG1,BCL6,IL6
PDE4B		enzyme				0.0414	CXCL10,ITGB2,MUC5AC
DOCK2	2.287	other				0.0414	IL6,PPARGC1A,PRDM16
OTX1		transcription regulator				0.0414	FGF8,MITF,WNT1
IFNL4		cytokine				0.0414	CXCL10,DHX58,OAS2
ATXN3		peptidase				0.0414	CXCL12,IFIT1B,MMP2
LAMA2		other				0.0414	DSPP,LAMA4,MBP
VEGFD	-2.305	growth factor				0.0414	IL6,NPAS4,PTGS2
PTGER1		G-protein coupled receptor				0.0414	ANGPTL4,IL6,PTGS2
HPSE	-2.901	enzyme				0.0414	HGF,PLAU,PTGS2
6-aminopyrazolopyrimidine derivative compound II		chemical drug				0.0414	IFIT1B,IL1A,IL6
iodoacetic acid		chemical toxicant				0.0414	ATF3,IL6,SLC1A3
meloxicam		chemical drug				0.0414	ABCB1,HPGD,PTGS2
SB 239063		chemical drug				0.0414	CSF2,IL6,RUNX1
methylene blue		chemical drug				0.0414	BACE1,MAPT,TXNRD1
1-chloro-2-(2,2,2-trichloro-1-(4-chlorophenyl)ethyl)benzene		chemical toxicant				0.0414	AHR,GADD45A,GADD45B
rhodioloside		chemical - endogenous non-mammalian				0.0414	BAX,HMOX1,IL6
N,N-dimethylsphingosine		chemical reagent				0.0414	IL6,MUC5AC,PTGS2
geranylgeranylacetone		chemical drug				0.0414	BCL6,HSPH1,MITF
ATF1		transcription regulator				0.0415	CIITA,EGR1,HMOX1,PDE3B,PTGS2,THBS1
EFNA4		kinase		1.664		0.0415	CCN2,ITGB4,NT5E,PLAT,TGM1,TNFRSF6B
CGS 21680		chemical reagent		0.243		0.0415	CD69,EGR1,IL12B,PPARGC1A,PTGS2,RGS2
lactic acid		chemical - endogenous mammalian		1.8		0.0415	CCN2,CSF2,CXCL10,CXCL12,NCR1,PPARGC1A
phenacetin		chemical drug		0.64	bias	0.0415	BIRC3,CACNG5,CLDN4,CLU,LCN2,TIMP1
CCL2		cytokine	Inhibited	-2.379		0.0417	CXCL10,EGLN3,IAPP,IL12B,IL1A,IL6,ITGA1,LCN2,MMP2,NCF1,PTGS2,TIMP1
KLF6	-2.394	transcription regulator	Inhibited	-2.326		0.0417	ARG1,ATF3,BCL6,ENO2,GLI1,IL12B,IL1A,IL6,LDHA,PLAU,PTGS2,RARG
SPHK1		kinase		0.918		0.042	BIRC3,CCN2,EGR1,IL6,PTGS2,TIMP1,TNFSF13B
RXRA		ligand-dependent nuclear receptor		0.716		0.0421	ABCB1,ABCC3,AKR1C1/AKR1C2,ANGPTL3,BRCA1,CCL20,CXCL10,EPO,FADS2,FGF8,HMGCS2,HMOX1,IL12B,IL1A,IL6,LCN2,MARCO,MBP,MGP,MMP2,RARG,RXRG,SLC2A2,SORBS1,TBXA2R,THBD,VDR
CNR1		G-protein coupled receptor		-1.37		0.0421	BMP7,CDK1,CORO2A,CXCL10,FGF2,GAD1,IL6,MDK,NPHS2,PLAU,PTGS2,PTK2B,RXRG,SLIT2,TIMP1
LEPR	-3.486	transmembrane receptor		-0.276		0.0423	ADAM8,ANGPTL4,GADD45B,GFAP,ID2,IGFBP3,IL1RN,IL24,IL6,KISS1,LCN2,LEPR,MBP,MMP2,NR3C2,PPARGC1A,SLC2A2,TIMP1
HIPK2		kinase		0.529		0.0423	EGR1,HBA1/HBA2,HMOX1,IL6,ITGA1,ITGB4,PPARGC1A,SLC25A37,SPTB
ZNF217		transcription regulator		-0.378		0.0423	ATP10D,GAD1,GPRC5A,IGFBP3,MPZL2,PLAT,RGS20,ZHX2,ZNF367
SPHK2		kinase		-0.124		0.0424	IL6,KLF2,MBP,SPIB
RIPK3		kinase				0.0424	IL12B,IL1A,IL6,PYCARD
RPS6KA5		kinase		0		0.0424	CCL20,IL12B,IL6,PTGS2
TLR6		transmembrane receptor		0	bias	0.0424	ATF3,CSF2,IL12B,IL6
pevonedistat		chemical drug		1		0.0424	ARG1,CDT1,IL6,RHOB
zinc sulfate		chemical drug		0.176		0.0424	HMOX1,IL12B,IL6,MAPT
AREG		growth factor		0.034		0.0427	CCL20,CDC45,EGR1,IL6,ITGB8,KIF14,PLAU,PTGS2,RUNX1,TXNRD1
NFYA		transcription regulator		1.982		0.0427	ABCB1,CBS/CBSL,CDK1,DSPP,E2F1,EGR1,GADD45A,GADD45B,HSD17B7,RHOB
FADD		other		-1.265		0.0427	BIRC3,CDK1,CXCL10,DHX58,EGR1,ETNK1,GADD45B,IFIT1B,IL6,KLF6
genistein		chemical drug		0.221		0.043	AKR1C3,ANGPTL4,AP1S2,ARG1,ARSG,BAX,CCN2,CDK1,CKLF,CLU,CTSO,CXCL10,CXCL12,CXCR2,EPO,GADD45A,GALC,GLI1,HMOX1,HPGD,HSPA1A/HSPA1B,ID2,IL6,ITGB2,KCNJ2,MMP2,MMRN1,NEU1,PKIB,PLAT,PTGS2,PXMP4,RASGRP1,VDR
CpG ODN 2216		chemical reagent		-0.106		0.0435	CD69,IFIT1B,IL12B,IL6,NCR1
collagenase		group		0.277	bias	0.0435	CXCL10,CXCL12,EGR1,IL1A,IL6
grape seed extract		chemical drug				0.0435	ENO2,GFAP,HSPA8,PLAU,PTGS2
RNASEL		enzyme				0.0435	FZD10,IFIT1B,OAS2,PCDH7,PTGS2
ITGAV		transmembrane receptor		0.286		0.0435	BAX,CDK1,MMP2,PLAU,TIMP1
mir-193		microRNA	Activated	2.219		0.0435	CD151,ERBB4,MAPT,NPHS2,PLAU
NOSTRIN		transcription regulator	Activated	2.219	bias	0.0435	FLT1,IL6,MMP2,PLAU,THBS1
ADIPOR1		transmembrane receptor		0.08		0.0435	ARG1,GFAP,IL6,PPARGC1A,PYCARD
E. coli B4 lipopolysaccharide		chemical toxicant		-0.468		0.0441	ADCY7,BAX,CCL20,CLEC14A,CSF2,CXCL10,CYP2C8,ETNK1,GLIPR1,HGF,HMOX1,IFIT1B,IL12B,IL1A,IL1RN,IL6,IRAK3,LCN2,NCF1,PDLIM5,PTGS2,PYCARD,RHOC,UHRF1,ZBP1
SPP1		cytokine		-0.417		0.0442	ARG1,ATM,BAX,BRCA1,CCL20,CCL3,CXCL12,E2F1,GFAP,HMOX1,IL12B,IL1A,IL6,MMP2,PLAU,PTGS2,SOX8,TIMP1
IL2		cytokine		0.087		0.0442	ADAM8,AHR,ARC,ATM,BAX,BCL6,BIRC3,CAPG,CCL3,CD69,CD8B,CDK1,CDKN2C,CORO2A,CSF2,CXCL10,CXCL12,FADS2,FCGR3A/FCGR3B,FGF2,GADD45B,GFAP,HSPA1A/HSPA1B,IL12B,IL1A,IL1RN,IL24,IL6,IL7R,IRF4,ITGA1,ITGB8,JAML,KCNG1,KLF6,LDHA,LTBP3,MME,MMP2,NCR1,NDRG1,NT5E,PDE3B,PDK1,POLR1C,PTGER2,PTGS2,PTPN3,RGPD4 (includes others),RGS2,RHOB,RHOC,SLAMF1,TIAL1,TIMP1,TNFRSF17
TRIM28		transcription regulator		-0.557		0.0444	BMP5,COL4A6,CXCL10,EFEMP1,IL6,KLF2,MITF,MMP2
BCL2L1		other		0		0.0444	ATP8A2,BAX,DHFR,EPO,GFAP,MAP2,THBS1,TIMP1
GSTO1		enzyme		-1.555		0.0444	DHRS2,DYNLT3,IFITM10,LMO7,PDLIM5,PKIB,SCN9A,THBS1
CUX1	-2.122	transcription regulator		-0.481		0.0444	CXCL10,FTO,ITGB2,KISS1,MMP2,MYH7,THBS1,WNT1
IL21		cytokine		0.404		0.0444	ARG1,BCL6,CCL20,CD69,CSF2,CXCL10,EGR1,GBP6,ID2,IFIT1B,IL6,IL7R,IRF4,MMP2,NCR1,OAS2,RUNX1
CDKN1A		kinase		1.044		0.0451	ATRX,BAX,BRCA1,CCN1,CCN2,CDK1,CSF2,DTL,E2F1,E2F5,GADD45A,HSPA1A/HSPA1B,IL16,IL6,KNTC1,LOXL2,MCM7,MSN,P4HA1,PLK2,SMC2,STK3,TGM1,UHRF1
methotrexate		chemical drug		0.491		0.0453	ASS1,BNIP3L,C7,CCL13,CCL3,CLEC11A,CXCL10,CXCL12,CXCR2,DHFR,DUSP14,HBA1/HBA2,HMGCS2,HMOX1,IGFBP3,IL1A,IL6,ITGA1,MITF,PNPLA4,PTGS2,THBS1
LIPE		enzyme		-0.218		0.0453	ANKRD1,ATF3,BCL6,CIB2,EGR1,HSPA1A/HSPA1B,ID2,MAPT,PLIN2,PPARGC1A,PTGS2,RXRG,SOX18
miR-199a-5p (and other miRNAs w/seed CCAGUGU)		mature microRNA		1	bias	0.0454	COL4A5,GPRC5A,ITGA1,ITGB4,KLF2,LCN2,PTGS2,TGFB1I1,ZBP1
TFAP2C		transcription regulator		-0.788		0.0454	ANTXR2,CCN2,GREB1,MBP,MMP2,MT1F,MT1X,THBS1,TIMP1
1,25-dihydroxyvitamin D		chemical drug		-0.16		0.0458	ATM,EGR1,GLS,IL6,TLR1,TLR8,VDR
NOG		growth factor		0.478		0.0458	BMP7,CCN2,DSPP,FGF8,GFAP,MITF,PTGS2
MMP1		peptidase		-1.299	bias	0.0458	BAX,BRCA1,CXCL12,E2F1,EGR1,PLAU,PTGS2
HES3		transcription regulator		-0.816		0.0459	CDKN2C,FAM171B,FGF8,PSPC1,RBM3,WNT1
H2AX		transcription regulator				0.0459	CLU,PPARGC1A,RPL13,SFRP4,SLC7A11,TP53BP1
IFNE		cytokine		0.391	bias	0.0459	ANGPTL3,CXCL10,PTGER2,PTGER4,PTGS2,ZBP1
GBX2		transcription regulator				0.0459	FGF8,MAFB,PLXNA4,PPP3CB,SBF2,WNT1
ARHGAP21		other		-0.816	bias	0.0459	ATM,CXCL10,IRGM,PLAT,PTGS2,SLCO3A1
EFNA3		kinase		1.633		0.0459	CCN2,ITGB4,NT5E,PLAT,TGM1,TNFRSF6B
retinoid		chemical drug		0.447		0.0459	E2F1,IGFBP3,IL12B,MUC5AC,PTGS2,UBD
D-galactosamine		chemical - endogenous mammalian		-0.218	bias	0.0459	BAX,CXCL10,IL12B,IL6,MAPK9,TIMP1
resveratrol		chemical drug		0.802		0.0464	ATF3,BAX,BIRC3,CCL3,CD69,CXCL10,E2F1,EGR1,GLI1,HMOX1,IFIT1B,IGFBP3,IL12B,IL6,IL7R,ITGA1,MITF,MMP2,MUC5AC,PLAU,PON1,PPARGC1A,PTGS2,SLC2A2,TGM1,VDR,ZNF148
YBX1		transcription regulator		0.896		0.0467	ABCB1,BAX,CSF2,EFEMP1,GABPB1,IGFBP3,IL17C,MMP2,PDK1,PTGS2,S100A13,TRIM14
3'-O-(4-benzoyl)benzoyladenosine 5'-triphosphate		chemical reagent				0.0477	IL6,PTGS2
8-hydroxyguanine		chemical - endogenous mammalian				0.0477	CCL20,IL1A
roxithromycin		chemical drug				0.0477	CSF2,IL6
pubchem compound 135889696		chemical reagent				0.0477	MAP2,SYN1
1-palmitoyl-2-oleoylphosphatidyl-D-serine		chemical reagent				0.0477	CSF2,IL6
(R)-limonene		chemical toxicant				0.0477	CD69,IL6
hesperidin		chemical drug				0.0477	BAX,HMOX1
Fcgr2		group				0.0477	CSF2,IL6
F Actin		complex				0.0477	CCN2,MMP2
zinc oxide		chemical drug				0.0477	MT1F,MT1X
vanillyl-N-nonylamide		chemical drug				0.0477	ATF3,GADD45A
tacedinaline		chemical drug				0.0477	ARC,NPAS4
N-hexanoylhomoserine lactone		chemical - endogenous non-mammalian				0.0477	CSF2,IL1A
TLR2/TLR4		group				0.0477	IL12B,IL6
SLAMF9		other				0.0477	CSF2,SPIB
PIEZO1		ion channel				0.0477	CD69,IL6
KMT2E		enzyme				0.0477	CDK1,E2F1
CYP26B1		enzyme				0.0477	FLG,ITPR3
RNU1-1		other				0.0477	CXCL10,FGF2
NLRP10		enzyme				0.0477	IL1A,IL6
RNF152		enzyme				0.0477	CXCL10,IL6
AMER1		other				0.0477	BAX,LGR5
CLEC4D		other				0.0477	IL12B,IL6
RGMB		other				0.0477	IL6,LCN2
ZMYND10		other				0.0477	MMP2,THBS1
ZNF395	-2.727	transcription regulator				0.0477	IFI44,PEG10
FG-3019		biologic drug				0.0477	CCN2,FGF2
CASP6		peptidase				0.0477	ARG1,MMP2
RABGEF1		enzyme				0.0477	CXCL10,IL6
PFDN5		transcription regulator				0.0477	BAX,PFDN6
TPR		other				0.0477	IL1A,IL6
TNFRSF10A		transmembrane receptor				0.0477	IL12B,IL6
CNGB3		ion channel				0.0477	CNGA3,EIF2A
DLX4		transcription regulator				0.0477	BRCA1,FGF2
entolimod		biologic drug				0.0477	HMOX1,IL6
NEK10		kinase				0.0477	BAX,GADD45A
MUC2		other				0.0477	IL6,PTGS2
PHGDH		enzyme				0.0477	ARC,MMP2
NUCB2		other				0.0477	IL6,PTGS2
ABHD5	2.378	enzyme				0.0477	FLG,TGM1
ORM1		other				0.0477	IL1RN,IL6
MSLN		other				0.0477	BAX,IL6
PPM1L		phosphatase				0.0477	IL12B,IL6
SSPN		other				0.0477	PTGS2,UTRN
GCH1		enzyme				0.0477	HMOX1,SLC25A37
STK38		kinase				0.0477	CCL20,IL6
MEST		peptidase				0.0477	BAX,MMP2
EFEMP2	-2.308	other				0.0477	CCN2,EFEMP1
PSMD4		other				0.0477	CD69,MARCO
TRPV6		ion channel				0.0477	ATP2B1,TGM1
MYH6	2.833	enzyme				0.0477	CXCL10,MYH7
DNM1		enzyme				0.0477	CXCR2,RIMS1
BARD1		transcription regulator				0.0477	ATP11C,BRCA1
ADAM9		peptidase				0.0477	SLIT2,TIMP1
SERPIND1		other				0.0477	EGR1,IL6
Ppp1cc		phosphatase				0.0477	ID2,IL6
IL17D		cytokine				0.0477	CSF2,IL6
Clec2d (includes others)		transmembrane receptor				0.0477	CXCL10,IL6
MIA-459		chemical reagent				0.0477	BAX,PTGS2
MIA-313		chemical reagent				0.0477	BAX,PTGS2
EGTA acetoxymethyl ester		chemical reagent				0.0477	PTGS2,SERPINB2
bepafant		chemical reagent				0.0477	FGF2,IL1A
Z-VRPR-FMK		chemical - protease inhibitor				0.0477	IL6,LAMP2
ruboxistaurin		chemical drug				0.0477	EGR1,NR3C2
propyl gallate		chemical toxicant				0.0477	MUC5AC,PTGS2
FC-99		chemical reagent				0.0477	CD69,TNFSF13B
GSK2837808A		chemical reagent				0.0477	LDHA,PDK1
ZFA-fmk		chemical reagent				0.0477	IL1A,LAMP2
scopoletin		chemical - endogenous non-mammalian				0.0477	FGF2,IL6
edelfosine		chemical drug				0.0477	ATF3,BAX
RUNX1	4.212	transcription regulator		-1.999		0.0478	ADGRG1,ATP8A2,BAX,CSF2,HBA1/HBA2,HMGA2,ID2,IFIT1B,IGFBP3,IHH,IL7R,ITGB2,KLF2,KRT80,MPL,PCDH7,RRP15,RUNX1,SHANK2,SLAMF1,SPTB,STX3,TIMP1
3-deazaneplanocin		chemical drug		-1.076		0.0479	AKNA,FBXO32,IGFBP3,KLF6,LAMB3,PLAU,SLPI,TRIM14
NR4A3		ligand-dependent nuclear receptor		-1.002		0.0485	ADAM8,BAX,BIRC3,COL6A1,FGF8,IL6,LOXL2,MMP2,PPARGC1A,UHRF1
DSCAML1		other		1.265		0.0485	DNER,GRIN3B,KCNJ2,LHX9,MAP2,MAPT,NTN4,PLXNA4,RIMS1,SHANK2
diclofenac		chemical drug		1.483		0.0485	ATF3,CLDN4,DNAJB1,EIF4G3,HPGD,IL1A,IL24,IL6,LDHA,PTGS2
DDX58		enzyme		-0.367	bias	0.0487	CCL3,CSF2,CXCL10,GEM,IFI44,IFIT1B,IL6,LTBP3,PTGS2
ERG		transcription regulator		-1.811		0.0487	ADGRG1,ARHGAP20,BIRC3,DOCK2,DYDC1,FLT1,HPGD,MPL,NDRG1,PLAT,PLAU,PTPN22,RPA1,SIRT5,SLC24A1,SLIT2,TGFB1I1,THBS1,UTRN,WNT1
prostaglandin J2		chemical - endogenous mammalian		1.151		0.0488	CSF2,HMOX1,HSPA1A/HSPA1B,IL6,PTGS2
MEF2		group				0.0488	IL1RN,KLF2,PPARGC1A,PTGS2,RGS2
Cdk		group		0.927	bias	0.0488	CXCL10,GADD45A,IL6,PPARGC1A,RGS2
BECN1		other		0.173		0.0488	BAX,IL12B,IL6,MYH7,NPHS2
CX-5461		chemical drug		0.447	bias	0.0488	ANGPTL4,ASS1,BAX,GADD45A,PLK2
diallyl disulfide		chemical - endogenous non-mammalian		0.817		0.0488	ABCC3,ATF3,HMOX1,IL6,NT5E
PDGF-DD		complex		0		0.0489	CLU,FGF2,UNC5C,VEGFB
FAM3B		cytokine				0.0489	IGFBP3,LCN2,LDHA,LGALS1
soy isoflavones		chemical drug	Activated	2	bias	0.0489	ATM,BAX,NAIP,PTGS2
CCK		other		0.152		0.0489	CXCL10,EGR1,GFAP,IL6
miR-19b-3p (and other miRNAs w/seed GUGCAAA)		mature microRNA		-0.132	bias	0.0489	CCN2,ERBB4,MYLIP,THBS1
mir-101		microRNA		1.961		0.0489	ATM,IL6,PTGS2,RUNX1
GAS5		other		0.085		0.0489	CDK1,IL6,KLF2,RECK
BAP1		peptidase		-1.969		0.0489	ATF3,CCN1,CCN2,E2F1
Tnfsf9		other		-0.068		0.0489	BCL6,CXCL10,IL6,SPIB
PDGFC		growth factor				0.0489	FGF2,FLT1,GFAP,TIMP1
pifithrin alpha		chemical reagent		-0.152		0.0489	BAX,HMOX1,SH2D1A,XAF1
poly rI:rC-RNA		biologic drug		0.09		0.0494	ARG1,ATF3,BAX,BIRC3,CCL20,CCL3,CD200,CD209,CD69,CDK1,CIITA,CSF2,CXCL10,DHX58,DISC1,EFNB3,EGR1,ETNK1,FGF2,GADD45B,GBP6,GLI1,IFI44,IFIT1B,IFITM1,IKBKE,IL11,IL12B,IL13RA2,IL1A,IL6,IRGM,KLF6,LIG1,MARCO,MMP2,OAS2,PEG3,PHF11,PLAU,PTGS2,RGS2,SERPINB2,SIDT1,SLAMF1,SLC2A2,SLPI,SYK,THBS1,THRAP3,TLR1,TNFSF13B,XAF1,ZBP1
GATA4		transcription regulator		1.876		0.0495	ANKRD1,ASS1,CACNA1C,CCN2,ECM2,EPO,FGF2,HSPB7,IL11,IL6,KCNJ2,KRT27,LCN2,LDHA,LRG1,MYH6,MYH7,PDLIM3,PTGS2,SERPINA3,SFRP4,TIMP1,TPM1
TNFAIP3		enzyme		0.995		0.0498	BAX,BIRC3,CCL20,CSF2,CXCL10,IL1A,IL6
EIF2S1		translation regulator				0.0498	ADM2,ANGPTL6,GADD45A,HMOX1,SLC6A9,SLC7A11,TGM1
CUL3		enzyme		0.728		0.0498	EFNB3,FBXO32,IL6,MATN3,MYH7,PDLIM5,RHOB
FGF10		growth factor		0.239	bias	0.0498	ANXA3,LMO7,MUC5AC,MYH6,MYH7,PTGS2,S100A13
NOX4		enzyme		-1.36		0.0498	CYBA,HMOX1,LDHA,MMP2,NCF1,PDK1,RHOC
DCN		other		0.87		0.0498	BAX,CCN2,CXCL10,FGF2,IL6,MMP2,THBS1
dihydrotestosterone		chemical - endogenous mammalian		-0.403		0.0498	ADAM7,AIG1,ALDH1A3,ARG1,BAX,BMP7,CCN2,CDCA7,CLU,COL5A2,COL6A1,DTL,EGR1,FBXO32,FGF2,GFAP,GREB1,HPGD,HSP90AA1,HSPA1A/HSPA1B,ID2,IGFBP3,IL12B,IL1A,IL6,IL6ST,KISS1,LDHA,LGALS1,LHB,MCM10,MME,MMP2,NCF1,NDRG1,PLAU,PRUNE2,PTGER4,PTGS2,RARG,RHOB,RMI2,RUNX1,SFRP4,SLC16A6,SLC1A3,SLC25A37,SLC2A5,SLCO3A1,THBS1
ILK		kinase		-1.757		0.0505	DHFR,E2F1,HSPA8,IL6,MMP2,MYH7
l-asparaginase		biologic drug	Activated	2.309		0.0521	CDK1,CENPM,DSN1,FANCD2,KNTC1,LIG1,NCAPH,PLK4,PRIM1,RHOC,RMI2,SMC2
IKZF1		transcription regulator		1.963		0.0536	ANTXR1,BCL6,CAV2,CSF2,DEPP1,DNTT,GPR68,IL1A,IL6,IL6ST,IL7R,IRF4,JADE2,MAP2,NRARP,RASSF4,RNF213,RUNX1,SCN9A,SHROOM3,SIPA1L2,SLC2A6,SLPI,UACA
SLC2A1		transporter		-1.958		0.056	HMOX1,MMP2,PTGS2,SLC7A11
SREBF1		transcription regulator		-1.904		0.0573	ACADS,ADGRG1,BAX,COL6A1,CXCL10,DEPP1,FADS2,FBXO32,HMOX1,HSPA1A/HSPA1B,IAPP,IL1A,IL6,MDK,PDK1,PLEKHA4,PTGS2,RETREG1,S100A13,SERPINA3,SLC2A2,STX1A,SV2A,TNNI1
lysophosphatidylcholine		chemical - other	Inhibited	-2.067		0.0593	CSF2,EGR1,FADS2,IL6,MBP,NAIP,PLAU,PTGS2,RGS2
Collagen type I (complex)		complex	Inhibited	-2.433		0.0595	BAX,CSF2,IL6,ITGA1,MMP2,PLAU,PTGS2,RECK
ANXA7		ion channel	Inhibited	-2.121		0.0595	BRCA1,BRCA2,FGF9,HGF,IL12B,ITPR2,ITPR3,SLC2A2
PTP4A1		phosphatase	Inhibited	-2.111		0.061	BAX,COL6A1,DNAJB1,EEF1A2,HSPA1A/HSPA1B,ITGB4,ITGB8,KCNJ12,MAPK9,MMP2,SHC3,SPINT2
Gcg		other		-1.89		0.0631	ARG1,ASS1,CPS1,CYP2C8,FMN2,MMD2,SLC25A15
CYP19A1		enzyme		1.886		0.0634	BACE1,CXCL10,FGF2,GFAP,IL6,KISS1,PLIN2,PTGS2,TGM1,TIMP1,TM4SF1
KISS1	-2.801	other		1.969		0.0716	EGR1,LHB,PPARGC1A,RABEP2
GnRH-A		chemical reagent	Activated	2.051		0.0728	ATF3,EGR1,GADD45B,GCNT2,KLF6,LHB,RGS2,SNAPC3
resolvin D1		chemical - endogenous mammalian	Activated	2.171		0.0735	ARG1,BCL6,HMOX1,IL6,PTGS2
CD300LF		other	Activated	2		0.0802	IL1A,IL1RN,IL6,MPC2
chloroquine		chemical drug	Inhibited	-2.396		0.0826	CD69,CXCL10,IL12B,IL6,LEPR,MAPT,NT5E,TNFSF13B
dimethyl itaconate		chemical reagent		1.997		0.0892	ATF3,HMOX1,IL6,LCN2
E2F6		transcription regulator	Activated	2.219		0.0898	BRCA1,CDC45,DHFR,E2F1,LIG1,RECQL,UXT
dimethyl sulfoxide		chemical drug		1.974		0.102	AATK,DNAJB4,EIF4EBP2,FGF8,HMOX1,ITGB2,LCN2,MYH6,MYH7,NCF1,PTK2B,SGMS2
vemurafenib		chemical drug		1.959		0.109	ID2,IL6,MITF,PPARGC1A
IL1RL1		transmembrane receptor		1.961		0.109	ARG1,CXCL10,IL6,TLR1
MUC1		other	Inhibited	-2.599		0.164	ARG1,EGLN3,HGF,IFIT1B,IFITM1,IL6,PLAU,TXNRD1
GLI2		transcription regulator	Inhibited	-2.154		0.167	CDC45,CDK1,CLU,CXCL10,CXCR2,E2F1,GLI1,IL6,MITF,VDR
arginine		chemical - endogenous mammalian		1.982		0.177	CXCL10,EGR1,PPARGC1A,PTGS2
ACVRL1		kinase		1.982		0.177	CXCL12,ID2,PLAT,PLAU
UPF1		enzyme		1.982		0.177	ANGPTL4,BIRC3,HMGA2,LMNB1
MERTK		kinase		1.953		0.202	ATM,HGF,IL6,MARCO
KMT2D		transcription regulator	Inhibited	-2.428		0.252	ADGRG1,AP1S3,CCDC138,CDCA7,CNTLN,DAZ2,E2F1,LAMB3,NT5DC1,NT5E,PAOX,PCDH7,RAB38,RAB42,TGM1
POMC		other		1.865		0.278	FGF2,GAD1,HMOX1,IL6,MC1R,MITF,PCSK5,PPARGC1A
SOX9		transcription regulator		-1.937		0.289	CBLN4,CCN2,FZD2,GUCA2A,IHH,ITGB8,MITF,SDK2,SOX8
PITX2		transcription regulator	Activated	2.003		0.29	EGR1,FGF8,FZD2,GAD1,GADD45A,HPGD,LDHA,MGA,MMP20,TBX2
maneb		chemical toxicant		-1.982		0.343	ATP8A2,BAX,ITGB8,KLF2,MRTFB
GNA12	-2.66	enzyme	Inhibited	-2		0.355	ARHGEF1,LAMB3,MMP2,PAK2,PTGS2,TXNRD1
KLF3		transcription regulator	Activated	2.385		0.364	CAPG,CCL13,CD69,CIRBP,CSF2,CXCL17,FCGRT,GAD1,HLCS,IL16,IL1RN,KCTD14,MAN2A2,MIF,MSN,NDRG1,NOD1,PATJ,RDH12,SEC16B,SPTB,SV2A,VEGFB,ZNF367
HTT		transcription regulator	Inhibited	-2.536		0.395	AKAP12,ASGR1,ATF3,BCL6,CCN2,CHAT,COL6A1,COX6B2,DBNL,DLG3,DNAI1,DNAJB1,EGR1,ENO2,FGF8,GABRG1,GAD1,GFAP,GRIN2D,HBA1/HBA2,HSPA8,KCNJ12,KCNJ2,LDHA,LMTK3,MAP2,MGP,MMP2,NREP,PABPC4,PDE10A,PDK1,PPARGC1A,PRELP,PTPN22,PURB,RXRG,SERPINA3,SETDB1,SLC1A3,SMC2,STX1A,SYN1,TM4SF1,UCHL1,VEGFD
FOXO4		transcription regulator	Activated	2.005		0.409	ANXA3,BCL6,CCN2,EPO,GABARAPL1,GADD45A,GADD45B,ITGB2
pyridaben		chemical toxicant		-1.982		0.438	ATP8A2,ITGB8,KLF2,MRTFB
FN1		enzyme		-1.962		0.447	BIRC3,BNIP3L,CCN1,CCN2,CSF2,FGF2,IL6,ITGA1,MGP,MMP2,PLAU,RASSF2,RECK,THBS1
E2F1	-2.422	transcription regulator	Inhibited	-2.822		0.499	ABCB1,ATM,BAX,BRCA1,CDC45,CDK1,CDKN2C,DHFR,DLEU1,E2F1,EGR1,ENO2,FANCD2,FGF2,FLT1,HSPA8,MCM10,MCM7,MTBP,MYH7,PDK1,PLK2,PPARGC1A,RAD54L,SERTAD2,SLC22A18AS,TGM1,THBS1,TXNRD1,UHRF1,UXT,VEGFB
FBXW7		enzyme	Inhibited	-2		0.525	DNAJA1,HSPA8,HSPH1,PPARGC1A,RHOB
FGF7		growth factor	Inhibited	-2		1	ABCC3,IL1A,MMP2,PLAU
1,2-dithiol-3-thione		chemical reagent		1.774		1	ABCC3,CD8B,CHORDC1,EPHB4,HMOX1,HSP90AA1,NOCT,S100A13,SERPINA3,SRXN1,TBRG1,TXNRD1
