# Supplementary material for: Comprehensive Genomic Analysis of Puerarin in Inhibiting Bladder Urothelial Carcinoma Cell Proliferation and Migration
Source: Recent Pat Anticancer Drug Discov. 2023 Sep 28;19(4):516–29. doi: 10.2174/1574892819666230908110107 (PMC11348475; doi:10.2174/1574892819666230908110107)
Supplement: Supplementary file 1 [file PRA-19-516_SD1.zip › PRA-19-516_SD1/Supplementary Table 5.xlsx]

## Sheet: Sheet0
© 2000-2021 QIAGEN. All rights reserved.
ID	Consistency Score	Node Total	Regulator Total	Regulators	Target Total	Target Molecules in Dataset	Disease & Function Total	Diseases & Functions	Known Regulator-Disease/Function Relationship
1	7.144	36	7	CSF,CX3CR1,FBXO32,HAND2,HDAC2,HEY2,KLF6	24	ATF3,BRCA1,CACNA1C,CSF2,CXCR2,E2F1,FGF2,FGF9,GADD45A,GLI1,HMOX1,HSPB7,IL1A,IL1RN,IL6,IL6ST,ITGB8,KCNJ2,LIG1,PLAU,PROX1,PTGS2,SLC2A2,TPM1	5	Activation of hepatic stellate cells,Cell proliferation of fibroblasts,Congestive heart failure,Proliferation of liver cells,Vascularization	9% (3/35)
2	6.425	13	5	CSF2,KLF6,let-7,STAT1,YAP/TAZ	7	FGF2,HGF,IL1A,IL6,LIN28B,PLAU,PTGS2	1	Activation of hepatic stellate cells	20% (1/5)
3	6	13	2	mir-193,NOSTRIN	9	CD151,ERBB4,FLT1,IL6,MAPT,MMP2,NPHS2,PLAU,THBS1	2	Migration of cells,Morbidity or mortality	50% (2/4)
4	4.608	22	4	Collagen type IV,IKK (complex),miR-146a-5p (and other miRNAs w/seed GAGAACU),SPARC	17	ATM,BRCA1,BRCA2,CDH3,CLDN4,CXCL10,FANCA,FANCD2,IL6,MBP,NDRG1,PLAU,PTGS2,RAD54L,TBX2,THBS1,UHRF1	1	Cell viability	25% (1/4)
5	3.175	17	3	E2f,E2F3,TFAP2A	12	BAX,BRCA1,CDC45,CDK1,E2F1,FANCD2,FGF2,KISS1,LIG1,MCM7,THBD,THBS1	2	Hypoplasia,Vascular tumor	33% (2/6)
6	2.646	11	3	FBXO32,Lh,Pro-inflammatory Cytokine	7	CSF2,EPO,IL6,LGALS1,PTGS2,THBS1,TIMP1	1	Proliferation of liver cells	0% (0/3)
7	2.582	21	4	ALDH1A2,FFAR3,HSPA5,TBX5	15	ATF3,BAX,CACNA1C,CCN1,CLU,CXCL10,FGF2,HSPB7,IL11,IL1A,IL6,KCNJ2,LOXL2,PTGS2,TIMP1	2	Congestive heart failure,Growth of epithelial tissue	25% (2/8)
8	1.961	35	8	BRD4,E2F3,ERBB3,ESR2,KDM1A,let-7a-5p (and other miRNAs w/seed GAGGUAG),SIRT1,TP63	26	ATM,BMP5,BRCA1,BRCA2,CDK1,CDKN2C,CLU,CXCL12,E2F1,FANCA,FANCD2,FUBP1,HGF,IGFBP3,IL6,IL7R,KLF2,MSN,PTGS2,RARG,SLIT2,STK11,THBD,THBS1,TNFSF13B,VDR	1	Vascular tumor	13% (1/8)
9	1.667	14	4	CCL2,MRTFA,RASSF1,SMAD3	9	EGR1,IL6,LCN2,MDK,NCF1,NREP,PLK2,PPARGC1A,PTGS2	1	Memory	0% (0/4)
10	-2.846	12	1	IL4	10	AHR,CSF2,CXCR2,FLT1,HGF,IL1RN,IL6,IL6ST,PLAU,TIMP1	1	Proliferation of hepatocytes	100% (1/1)
11	-4	11	1	IL4R	9	ADAM8,ARG1,CD209,CD69,DISC1,IL6,ITPKA,PPARGC1A,TIMP4	1	Migration of cells	100% (1/1)
12	-4.491	8	1	IKBKB	6	CXCL12,HGF,IL1A,IL6,PLAU,PTGS2	1	Activation of hepatic stellate cells	0% (0/1)
13	-5.303	10	1	DMD	8	ANKRD1,CDH13,FBXO32,HSPA8,LAMP2,OBSCN,PPARGC1A,TP53BP1	1	Cell viability	0% (0/1)
14	-5.367	7	1	WWTR1	5	CCN1,CCN2,IL6,ITGB2,ITGB8	1	Vascularization	0% (0/1)
15	-5.814	7	1	DPP4	5	FGF2,IL1A,IL6,PLAU,TIMP1	1	Activation of hepatic stellate cells	0% (0/1)
16	-5.814	7	1	QKI	5	CLEC4M,GFAP,ITGB8,PPARGC1A,TUBB2B	1	Migration of cells	100% (1/1)
17	-6	6	1	NELFB	4	ATF3,CCN2,COL6A1,GADD45A	1	Migration of cells	0% (0/1)
18	-6.147	16	1	ETV6-RUNX1	14	ADCY7,AHI1,ANTXR2,BCL11A,FCGRT,GREB1,ID2,ITGB2,KCNJ2,KLF6,MME,MMP2,SPIB,ZBTB20	1	Organismal death	0% (0/1)
19	-6.5	6	1	CST5	4	FBXO2,ITPR3,NT5E,SLC7A11	1	Memory	0% (0/1)
20	-6.5	6	1	FSH	4	FGF2,IL6,PTGS2,TIMP1	1	Activation of hepatic stellate cells	0% (0/1)
21	-7.506	5	1	BHLHE40	3	IL6,IL6ST,PTGS2	1	Activation of hepatic stellate cells	0% (0/1)
22	-7.506	5	1	DMP1	3	DSPP,IHH,IL6	1	Proliferation of connective tissue cells	100% (1/1)
23	-7.506	5	1	SPDEF	3	CCN2,PLAU,VEGFB	1	Vascularization	0% (0/1)
24	-11.023	8	1	SOX2	6	AHR,CASR,CXCL12,FLT1,GLI1,IL6	1	Proliferation of hepatocytes	0% (0/1)
25	-14	6	1	LLGL2	4	CCN1,CCN2,ITGB2,SLIT2	1	Vascularization	0% (0/1)
26	-22	6	1	SGPP2	4	DNAJA1,HSPA8,HSPH1,IL6	1	Cell viability	0% (0/1)
