# Supplementary material for: Comprehensive Genomic Analysis of Puerarin in Inhibiting Bladder Urothelial Carcinoma Cell Proliferation and Migration
Source: Recent Pat Anticancer Drug Discov. 2023 Sep 28;19(4):516–29. doi: 10.2174/1574892819666230908110107 (PMC11348475; doi:10.2174/1574892819666230908110107)
Supplement: Supplementary file 1 [file PRA-19-516_SD1.zip › PRA-19-516_SD1/Supplementary Table 6.xlsx]

## Sheet: MCC
Top 50 in network string_interactions.tsv(0.9).tsv ranked by MCC method
Rank	Name	Score
1	ITGA1	759
2	LAMA3	758
2	LAMB3	758
4	LAMA4	750
5	PAK2	721
6	DMD	720
6	UTRN	720
8	IL6	292
9	CSF2	242
10	CXCL10	241
11	CCL20	240
11	CCL3	240
13	BRCA1	186
14	HSP90AA1	184
15	HSPH1	180
16	HSPA1A	158
17	RPA1	152
18	CDC45	144
19	ATM	135
20	FANCD2	126
21	IL1A	124
22	IL12B	120
22	MCM10	120
24	MCM7	118
25	HSPA8	109
26	CDT1	78
27	HSPA1B	76
28	ERCC4	75
29	XRCC3	73
30	CDK1	70
31	MMP2	63
32	DNAJA1	60
32	DNAJB1	60
32	BRCA2	60
35	FANCA	57
36	DNAJA4	54
37	FGF2	51
38	LCN2	48
38	ORC3	48
40	TP53BP1	38
40	HGF	38
42	TIMELESS	36
43	PRIM1	32
44	THBS1	27
44	IRF4	27
46	XAF1	26
46	OAS2	26
48	EGR1	25
48	EME2	25
50	ADAMTS20	24

## Sheet: Sheet2
	Gene Name	NES	FDR
	ITGA1	1.76039	0.0216535
	LAMA3	1.78527	0.0158731
	LAMB3	1.4764	0.0969697
	LAMA4	1.69981	0.0227273
	PAK2	2.02624	<0.001
	DMD	1.62668	0.0504032
	UTRN	1.86901	0.00978474
