# Supplementary material for: Comprehensive Genomic Analysis of Puerarin in Inhibiting Bladder Urothelial Carcinoma Cell Proliferation and Migration
Source: Recent Pat Anticancer Drug Discov. 2023 Sep 28;19(4):516–29. doi: 10.2174/1574892819666230908110107 (PMC11348475; doi:10.2174/1574892819666230908110107)
Supplement: Supplementary file 1 [file PRA-19-516_SD1.zip › PRA-19-516_SD1/Supplementary Table 7.xlsx]

## Sheet: Sheet1
Function	FDR	Genes in network	Genes in genome
collagen-containing extracellular matrix	1.09963e-25	15	80
basement membrane	2.91117e-15	8	19
cell-substrate adhesion	3.82482e-07	9	271
extracellular matrix organization	9.25609e-06	7	164
endoderm formation	1.05713e-05	5	42
glycoprotein complex	1.24034e-05	4	15
basement membrane organization	1.60824e-05	4	17
endoderm development	1.60824e-05	5	51
gastrulation	1.60824e-05	6	110
extracellular matrix assembly	8.06744e-05	4	26
formation of primary germ layer	0.000101104	5	76
axonogenesis	0.000198665	7	300
dystrophin-associated glycoprotein complex	0.000414703	3	10
neuron projection guidance	0.000512708	6	213
embryonic morphogenesis	0.00325781	6	296
cell-substrate junction assembly	0.0053301	4	81
cell-substrate junction organization	0.00667406	4	87
collagen trimer	0.00804317	3	28
